# Supplementary material for: Probiotic Supplementation in a Clostridium difficile-Infected Gastrointestinal Model Is Associated with Restoring Metabolic Function of Microbiota
Source: Microorganisms. 2019 Dec 29;8(1):60. doi: 10.3390/microorganisms8010060 (PMC7023328; doi:10.3390/microorganisms8010060)
Supplement: Supplementary file 1 [file microorganisms-08-00060-s001.zip]

Archive with 8 entries (8 files):
- Figure S1.png
- Figure S2.png
- Figure S3.jpg
- Figure S4.jpg
- Figure S5.png
- Supplementary Final Version 19.10.2019.docx
- Supplementary Table S1.xlsx
- Supplementary Table S2.xlsx
