# Supplementary material for: Probiotic Supplementation in a Clostridium difficile-Infected Gastrointestinal Model Is Associated with Restoring Metabolic Function of Microbiota
Source: Microorganisms. 2019 Dec 29;8(1):60. doi: 10.3390/microorganisms8010060 (PMC7023328; doi:10.3390/microorganisms8010060)
Supplement: Supplementary file 1 [file microorganisms-08-00060-s001.zip › Supplementary Table S1.xlsx]

## Sheet: Table S1
Table S1. Reads count throughout key bioinformatics processing steps
Total reads	18536914
Contaminants reads	97943
PhiX reads	314499
Non-contam non-PhiX_reads	18124472
Non-contam non-PhiX_reads 1 (forward reads)	9058135
Non-contam non-PhiX_reads 2 (reverse reads)	9058135
Assembled reads	8722949
Assembled Reads QC passed	5131549
Assembled QCed reads distribution
Sample name	count	perc
DT24R3	47977	0.0093
FT12R2	45117	0.0088
ET24C1	22448	0.0044
BT24C3	45451	0.0089
BT24R2	44798	0.0087
ET12R2	37273	0.0073
ET12C2	28117	0.0055
ET0R2	37552	0.0073
BT0C1	35937	0.007
BT0R1	45808	0.0089
FT12C3	29012	0.0057
DT12R2	45737	0.0089
CT12R2	46914	0.0091
FTOR3	34871	0.0068
ET12R3	44681	0.0087
BT12C2	54882	0.0107
CT0R2	33886	0.0066
DT24C1	23156	0.0045
AT0R1	47180	0.0092
AT0R2	41580	0.0081
CT12R1	42726	0.0083
GT12C3	34150	0.0067
FTOC3	30784	0.006
CT24C3	41263	0.008
CT12C1	38302	0.0075
FT24R2	46541	0.0091
CT0C2	54386	0.0106
CT24R1	50574	0.0099
DT24R1	42711	0.0083
GT24R1	51535	0.01
BT0C2	47850	0.0093
DT0R2	30669	0.006
GT12R1	43195	0.0084
AT24R3	49235	0.0096
ET12R1	50139	0.0098
GTOR3	40000	0.0078
BTOR3	40960	0.008
FT24C3	23888	0.0047
FT12R1	34754	0.0068
FT12C2	37023	0.0072
GT24C2	21047	0.0041
AT0C2	33805	0.0066
GT12R3	51674	0.0101
CT12C2	49843	0.0097
DT12C2	59998	0.0117
FT24C2	37779	0.0074
BT0R2	45318	0.0088
ET12C3	33267	0.0065
BT12R1	48939	0.0095
BT24R1	50232	0.0098
GT0C2	42555	0.0083
AT12R2	39254	0.0076
FT12R3	46920	0.0091
AT24R2	36116	0.007
GT0C1	35322	0.0069
GT12C1	31587	0.0062
CT24R3	43624	0.0085
ET24R3	39587	0.0077
CT24C2	29645	0.0058
FT0C1	32479	0.0063
FT0R1	44108	0.0086
GT12C2	26640	0.0052
ATOC3	37515	0.0073
AT12R3	53618	0.0104
AT0C1	35836	0.007
CTOR3	39398	0.0077
GTOC3	28114	0.0055
DT24R2	51257	0.01
BTOC3	49121	0.0096
DTOC3	47381	0.0092
BT24R3	47476	0.0093
AT12R1	46906	0.0091
FT0C2	17593	0.0034
FT24R3	40332	0.0079
ET12C1	30832	0.006
CT24R2	36615	0.0071
BT12C1	48236	0.0094
AT24C1	38834	0.0076
CT12C3	42937	0.0084
BT12R2	50123	0.0098
DT24C3	36175	0.007
FT12C1	21813	0.0043
ATOR3	42645	0.0083
ET0R1	43940	0.0086
AT24R1	44859	0.0087
DT24C2	24940	0.0049
GT12R2	39722	0.0077
DT12C1	62255	0.0121
CT24C1	42237	0.0082
DT0C1	46309	0.009
BT24C1	44593	0.0087
AT12C2	47197	0.0092
AT24C2	44019	0.0086
ETOR3	40044	0.0078
CTOC3	36134	0.007
ETOC3	25704	0.005
GT0R1	41293	0.008
ET24R2	48606	0.0095
BT24C2	46680	0.0091
BT12C3	51391	0.01
GT0R2	44591	0.0087
DT12C3	33826	0.0066
CT0C1	36705	0.0072
BT12R3	47026	0.0092
DT12R3	38495	0.0075
DT0R1	43419	0.0085
FT24C1	31652	0.0062
ET24R1	47794	0.0093
DT0C2	54284	0.0106
AT12C1	31674	0.0062
AT12C3	48857	0.0095
ET0C2	26751	0.0052
AT24C3	43624	0.0085
GT24R2	49311	0.0096
GT24R3	48688	0.0095
ET0C1	36267	0.0071
CT0R1	42081	0.0082
FT0R2	43762	0.0085
DT12R1	44745	0.0087
FT24R1	50173	0.0098
CT12R3	49057	0.0096
ET24C3	35483	0.0069
ET24C2	33768	0.0066
GT24C1	25149	0.0049
GT24C3	24657	0.0048
DTOR3	44229	0.0086
Clustered:	4,706,971 sequences give a total of 307 clusters
Classifed clusters:	4,706,971 sequences packed in 307 cluster
