# Supplementary material for: Probiotic Supplementation in a Clostridium difficile-Infected Gastrointestinal Model Is Associated with Restoring Metabolic Function of Microbiota
Source: Microorganisms. 2019 Dec 29;8(1):60. doi: 10.3390/microorganisms8010060 (PMC7023328; doi:10.3390/microorganisms8010060)
Supplement: Supplementary file 1 [file microorganisms-08-00060-s001.zip › Supplementary Table S2.xlsx]

## Sheet: Table S2
Table S2. Consensus rarefied OTU table
#OTU ID	AT0C1	AT0C2	AT0R1	AT0R2	AT12C1	AT12C2	AT12C3	AT12R1	AT12R2	AT12R3	AT24C1	AT24C2	AT24C3	AT24R1	AT24R2	AT24R3	ATOC3	ATOR3	BT0C1	BT0C2	BT0R1	BT0R2	BT12C1	BT12C2	BT12C3	BT12R1	BT12R2	BT12R3	BT24C1	BT24C2	BT24C3	BT24R1	BT24R2	BT24R3	BTOC3	BTOR3	CT0C1	CT0C2	CT0R1	CT0R2	CT12C1	CT12C2	CT12C3	CT12R1	CT12R2	CT12R3	CT24C1	CT24C2	CT24C3
53	0	0.537525	2.44625	48.1785	0	1.27383	622.108	547.4	321.377	618.828	0.123732	0.64503	645.59	556.28	345.698	645.467	14.6166	12.7647	0.0649087	0.239351	5.99391	15.8905	0.0507099	0	178.633	79.785	404.97	620.26	0	333.101	208.915	358.491	663.637	577.065	13.6045	19.8945	195.231	0.160243	2.58012	13.2089	299.592	1.12982	315.349	73.9554	649.694	691.527	3.44625	437.211	558.838
1	821.813	407.327	0.0973631	0.0973631	731.795	759.68	0.821501	0.0466531	20.6795	0.166329	789.168	797.834	0.809331	0.176471	9.6288	0.0689655	1.59026	0.89858	815.276	428.809	0	0.348884	833.809	552.913	95.5578	1.06897	2.20487	0.458418	851.574	451.761	433.98	0.196755	0.162272	0.139959	1.73834	0.330629	79.0669	388.168	0.51927	0.288032	298.341	729.385	21.0974	0.306288	0.62069	0.0649087	801.751	324.065	10.1826
8	13.4848	251.002	215.075	324.793	1.95943	20.4746	85.9229	4.6146	12.858	13.57	2.24544	10.0406	61.6552	14.1623	3.2069	9.42394	563.826	212.357	13.0771	225.789	209.164	354.306	3.46247	40.6734	388.868	149.014	18.3651	29.8803	2.59026	1.56592	100.266	178.688	15.4381	27.0872	598	224.323	397.083	263.538	209.436	338.028	138.838	29.1176	329.911	131.852	3.6146	14.4888	3.39554	5.41785	126.785
83	0	0	22.7647	0	0	0	0	64.3692	300.937	34.0751	0	0	0	1.24746	286.172	16.6511	0	49.8884	0	0	3.08316	0	0	160.647	0	249.339	269.16	19.2556	0	14.6166	0	93.7302	56.9371	17.9554	0	51.9432	0	0	0	0	0	59.4706	0	254.27	79.4199	8.70385	0	12.927	0
75	0	0.0851927	0.685598	6.96755	0	0.484787	119.625	100.077	57.9615	89.8905	0.0527383	0.040568	123.252	116.195	63.6633	94.6471	1.85396	3.25963	0	0.166329	1.17241	2.75051	0	0	32.0791	16.6673	64.1582	87.6511	0	41.5538	39.0629	65.2515	100.298	86.5213	2.09533	3.60041	35.3651	0.0446247	0	1.85396	50.2961	0.300203	54.4909	16.0203	92.1055	96.931	0.26572	69.9635	94.0791
81	0	0	0.608519	8.74239	0.144016	0.312373	98.9757	85.8844	51.7708	101.016	0	0	101.74	90.3996	54.3327	104.308	2.36105	1.8215	0	0.0507099	0.640974	2.2211	0	0	30.8073	13.1562	65.5254	101.558	0.0365112	55.4544	35.1907	55.7241	103.454	93.714	1.9716	4.38134	28.2272	0	0.356998	1.51724	45.5091	0.273834	53.6815	12.8215	103.018	111.132	0.359026	71.215	90.0467
2	126.01	64.5213	0	0	124.6	119.884	0.11359	0	3.17444	0	133.801	124.848	0.133874	0	1.54361	0	0.210953	0.0973631	133.746	71.7728	0	0	124.26	89.7343	14.3895	0.271805	0.399594	0.0344828	138.907	73.7262	70.3083	0.103448	0.129817	0	0.40568	0.182556	13.0183	65.2211	0.0730223	0.129817	50.0101	118.542	3.98783	0.225152	0	0	133.377	50.3347	1.78093
80	0	0.813387	10.9959	21.0122	0	0	10.2272	10.8276	34.6166	60.8905	0	0	5.42596	12.6288	34.9087	45.3489	45.1237	37.7424	0	0.204868	12.1014	21.783	0	0.0750507	21.1826	22.3002	36.4523	60.3164	0.281947	0.576065	6.70183	12.0994	8.26978	67.4402	35.4503	34.0223	19.428	0	11.3651	22.0507	8.24138	0.758621	17.4077	32.2333	11.8884	30.7992	0.322515	0.121704	6.93306
21	1.65112	3.75659	86.0548	81.6349	1.73428	0.0933063	1.03651	2.61866	11.1684	3.39554	0.421907	0.0425963	1.06491	1.83164	10.2576	2.08519	53.0284	109.446	2.08722	2.51116	72.1684	86.7992	0.462475	0.283976	17.5538	78.787	6.54361	3.18256	0.0669371	0	4.37525	22.9919	1.25558	2.11968	42.0345	94.2515	12.9594	2.46247	68.3103	75.8357	4.76673	0.0365112	14.4219	68.144	1.74442	1.21298	0.383367	0	4.71805
23	1.89047	42.288	38.1542	53.9757	0.701826	3.12982	13.57	1.11562	3.1785	2.67343	0.423935	1.43205	9.35903	1.99391	2.1643	2.68763	95.2637	35.4057	2.00203	36.5213	35.0771	58.0568	0.401623	7.59026	66.0629	25.856	2.34888	3.06491	0.649087	0.221095	16.9736	28.7404	2.52941	2.89452	98.5963	38.5335	64.5558	39.8053	33.9432	56.7404	22.0832	4.79716	51.6065	22.1136	0.41785	2.15416	0.373225	1.49696	20.6653
18	2.30832	19.3002	40.0365	53.2049	0.778905	0.853955	7.00609	3.08722	3.71805	4.18053	0.651116	1.06491	6.77282	2.61663	5.67748	2.64909	39.5842	39.0345	2.74037	16.6897	37.5152	52.6592	0.162272	6.34483	49.574	46.0203	1.67343	3.89655	0.271805	0.995943	18.5193	23.789	0.217039	3.98174	32.3428	37.3266	51.7201	18.3327	35.1217	42.7039	19.8053	1.92292	39.0609	42.572	0.744422	1.95132	0.596349	0.649087	20.0487
56	0.935091	25.2475	39.3205	37.4645	0.326572	4.33874	0.139959	4.83367	4.89249	7.62677	0.119675	2.05477	0	2.44016	4.34888	4.44016	25.1156	56.9229	0.48073	30.9736	35.8458	38.4402	0.59432	4.69168	5.45436	15.86	1.71197	4.93915	0.190669	0.413793	2.46247	7.75862	0.275862	4.9432	20.9493	65.6227	5.09331	36.3022	35.497	35.7383	2.66126	1.62475	4	17.3854	0.622718	1.92089	0.156187	0.194726	1.96755
84	0.681542	22.355	19.858	18.5132	0.176471	2.69168	2.87018	1.48884	2.66531	0.724138	0	1.74645	4.84178	1.5213	2.25152	0.533469	35.5132	25.3185	0.537525	22.5801	19.854	18.7079	0.273834	65.9899	23.0507	15.3144	1.20892	1.02231	0.667343	4.91278	9.74442	5.75456	0.359026	0.64503	23.4767	19.0852	22.6836	24.3387	21.8195	21.6998	10.3286	23.714	19.2211	16.8499	0.255578	0.312373	0.505071	4.84381	9.56795
87	0.255578	0.144016	3.77688	29.6349	0	0	2.80527	1.17647	32.9006	16.1298	0	0.0466531	1.83164	3.91481	32.432	30.1379	11.6207	24.645	0.46856	0.0912779	4.0142	41.9797	0	0.196755	16.568	7.35497	34.3205	19.0345	0.0446247	0.509128	6.14402	2.90264	13.2921	58.5335	11.2373	24.931	14.8905	0	3.6146	36.4138	8.81947	0.0425963	10.2657	9.70791	16.2089	7.9716	0	0	9.79513
61	0.176471	1.22515	90.716	43.4625	0	0	0	1.40365	6.78702	0.139959	0.0547667	0	0.194726	1.62272	7.89858	0	1.23935	63.3529	0	2.40771	99.1136	41.7505	0.030426	0.0993915	0.0385396	28.213	2.68357	0.0588235	0	0.0709939	0.0365112	11.9108	0.421907	0.0263692	0.634888	55.9249	0	1.48682	97.7525	51.14	0	0.0324544	0.0851927	31.3245	0.51927	0.0486815	0	0	0.0486815
185	0	0	54.9533	37.9391	0	0	0	0.111562	9.64097	0.160243	0	0	0	0.129817	6.39757	0.11359	0	21.4483	0.127789	0	57.5152	44.0507	0	0	5.40365	12.7059	3.24544	0.0608519	0	0.294118	1.82353	4.60041	0.663286	0	0	24.9635	4.82961	0	49.6755	56.7424	1.48073	0	5.56998	14.789	1.02028	0	0.0912779	0.186613	3.28803
92	0	0	1.96552	0	0	0	0	9.10953	50.0101	4.88032	0	0	0	0.385396	42.6349	1.82961	0	7.76673	0	0	0	0	0	25.2089	0	40.2272	42.9249	4.81542	0	2.29817	0	15.9655	8.74848	4.65112	0	6.41785	0	0	0	0	0	9.97363	0	40.499	12.3428	1.37931	0	0.851927	0
88	0.0446247	0.0892495	0.0649087	1.50913	0	0	19.1359	18.0487	10.4746	14.3002	0	0	19.8053	19.8925	11.4138	15.3327	0.318458	0.547667	0	0	0	0.310345	0	0	4.9574	2.06897	10.215	14.2576	0	7.65112	5.26369	12.1318	15.9148	14.0629	0.27789	0.407708	5.67343	0	0	0.507099	8.20284	0.0791075	8.62475	3.11156	15.5639	14.9189	0.154158	9.97769	14.3671
85	0	13.1886	18.645	18.6531	0	1.69168	0.255578	1.04665	4.30629	0	0	0.922921	0.168357	0.795132	3.8357	0	8.26978	19.4726	0.200811	13.7018	17.5456	6.70385	0.0851927	5.68357	3.35294	10.8053	1.33063	0.0730223	0	0.300203	1.3002	5.11359	0.27789	0.0425963	5.26572	16.8742	2.74037	13.4118	17.6349	6.82759	1.33874	2.39959	2.60243	10.6389	0.25355	0.0669371	0.204868	0.616633	1.64097
4	2.93306	5.11156	4.89858	2.49087	12.14	21.3976	1.38134	0.503043	0.478702	0.346856	13.0609	13.4097	1.76876	1.34483	0.474645	0.139959	3.7789	3.80527	1.39351	6.26369	4.93306	4.13387	1.03448	0.395538	0.985801	2.12373	0.381339	0.225152	0.115619	0	0.294118	1.31643	0.107505	0.464503	4.74848	3.38742	0.742394	6.35091	7.08722	5.00406	0.300203	0.413793	0.572008	2.714	0.0669371	0.0953347	0.336714	0.0669371	0.308316
10	4.99189	44.4077	2.55578	2.47059	1.91278	4.97769	1.11562	11.7181	0.0486815	1.37323	1.47262	3.81947	1.14604	15.5132	0.326572	1.63286	9.18256	3.78093	5.35903	42.5456	2.76065	1.34077	1.3428	3.34483	1.20487	2.23124	0.294118	2.18256	0.0446247	0.397566	0.624746	3.10345	0.146045	3.48884	11.4037	3.25152	1.286	35.3428	2.55578	3.69574	0.679513	1.34077	0.464503	1.00811	0.229209	1.12779	1.59635	0.782961	0.200811
105	0	1.63489	12.1582	9.7789	0	0.10142	0.0162272	0.239351	13.6957	2	0	0	0	0.649087	27.5923	1.33469	1.16227	31.7363	0	1.22921	16.6146	10.215	0	0.271805	4.07911	10.3712	1.24746	1.57404	0	0	1.71602	5.64503	0.308316	1.22515	0.58215	50.5456	4.97972	1.13387	13.7262	11.8986	2.05274	0	14.6288	11.8641	0.517241	1.43205	0	0	5.71602
82	0	0.150101	2.60446	2.99391	0	0	1.90669	1.6714	5.66531	9.43813	0	0	0.527383	2.00203	6.11562	7.3712	7.60649	6.23124	0	0.0425963	1.87221	3.23327	0	0	3.22515	4.28195	5.41988	9.51116	0.0628803	0.150101	0.851927	1.98174	1.6714	12.9473	5.08519	4.44422	4.20487	0	2.27383	3.39148	1.15213	0.158215	2.28195	4.25963	1.93306	4.25761	0	0	1.08316
97	0	0.196755	34.1055	14.7323	0	0	0	1.44016	1.19675	0.0669371	0	0	0	1.35497	2.06491	0.0912779	0	6.26775	0	0.25355	33.0243	17.0304	0.0446247	0	0	10.3895	0.0344828	0	0	0	0	4.63692	0	0	0	7.6998	0	0.46856	49.0385	25.4341	0	0	0	17.5091	0	0	0	0	0
22	0.286004	9.37323	35.6085	9.37323	0.210953	0.332657	0.105477	1.4787	0.204868	0.0547667	0.460446	0.283976	0	1.63692	0	0.0669371	3.84381	9.73834	0.423935	9.63083	30.4361	9.16227	0	0.634888	0.0689655	2.80933	0.168357	0.10142	0.521298	0.10142	0.115619	3.1217	0	0.040568	3.66329	11.7039	0.275862	9.77282	31.8296	13.4239	0	0.107505	0	3.00203	0.0750507	0.0425963	2.09533	0.0669371	0
57	0.30426	0.776876	12.8966	11.9432	0.141988	0.0466531	0.231237	0.521298	1.58824	0.760649	0.133874	0	0.204868	0.279919	2.03651	0.356998	7.19067	18.2515	0.288032	0.503043	12.1359	14.3306	0.141988	0.0486815	2.76471	13.4178	1.06491	0.681542	0.030426	0	0.643002	3.64706	0.192698	0.515213	7.13185	13.5822	2.2069	0.448276	13.0243	11.0811	0.63286	0	2.83773	10.0101	0.146045	0.21501	0	0	1.11359
86	0	2.14402	7.10548	2.16633	0.139959	0.590264	0	0.190669	0.0365112	0.030426	0	1.18053	0	0.0385396	0.166329	0	3.74645	0.342799	0	1.81542	6.6714	2.01217	0.109533	0.62069	2.03448	2.12779	0.0730223	0	0.0425963	0	0.537525	2.09533	0	0.125761	1.51116	0.918864	1.81744	2.43002	7.17444	3.44219	0.371197	0.286004	2.12982	2.52333	0	0	0.131846	0.0507099	1.06288
55	0.375254	2.49493	7.45842	7.46247	0	0	1.00203	0.492901	0.868154	0.837728	0.141988	0.0811359	1.06897	0.413793	0.523327	0.509128	5.98377	5.90264	0.484787	2.5213	7.27181	8.00609	0.131846	1.03448	8.13996	7.42191	0.401623	0.125761	0	0.119675	3.56389	3.25761	0.0730223	0.501014	5.58621	4.87018	8.41379	3.19675	4.22515	6.82759	3.73631	0.342799	6.07708	7.2069	0.198783	0.352941	0.0892495	0.206897	3.04868
3	0.361055	0.910751	0	0	88.8884	4.77688	0.0588235	0	0	0	25.998	2.68966	0.0344828	0	0	0.0344828	0.11359	0	0.292089	1.40365	0	0	5.73834	2.74645	0	0	0	0	0.929006	0.176471	1.98986	0	0	0	0	0	0	0.8357	0	0	1.1217	0.902637	0.105477	0	0	0	2.48073	0.141988	0
11	0.68357	5.80933	5.714	6.14807	2.33671	10.7099	1.65112	0.780933	0.813387	0.3286	1.29209	5.62475	1.50507	2.29412	0.910751	0.210953	5.35497	3.70994	0.659229	7.3854	7.57201	2.86207	0.0791075	0.247465	0.30426	2.55375	0	0.281947	0	0	0.188641	0.831643	0.0547667	0.190669	4.35903	2.81744	0.385396	8.79108	6.47667	4.00203	0.178499	0.139959	0.324544	2.28398	0.0567951	0.160243	0.0608519	0	0.10142
101	0	0.0912779	0.776876	1.19067	0	0	0	0.0385396	0.15213	0.302231	0	0	0	0.117647	0.188641	0.241379	0	27.4767	0	0	0.616633	0.874239	0	0	0	0.144016	0	0.298174	0	0	0	0.393509	0.0466531	0.121704	0	21.7079	0	0	0.450304	1.36714	0	0	0	0.105477	0	0.154158	0	0	0
90	0.0365112	5.68763	6.48884	7.61866	0	0.472617	0.0689655	0.730223	1.03448	1.22515	0	0.308316	0	0.43002	0.509128	0.653144	4.18053	9.54564	0.0872211	3.74848	6.37323	5.64706	0	0.945233	1.40568	2.56389	0.342799	0.529412	0	0	0.503043	1.35091	0.121704	0.728195	2.7789	10.3611	1.15416	5.3712	5.36714	7.60852	0.223124	0.233266	0.525355	2.1927	0	0.336714	0.0425963	0	0.496957
104	0	0.25355	20.1034	7.41988	0	0	0	0	0.649087	0.300203	0	0	0	0	0.874239	0.0547667	0.738337	9.75051	0.133874	0.878296	28.3428	10.0933	0.0365112	0.0365112	0.176471	9.1927	1.07911	0.196755	0.0730223	0.188641	0.0770791	3.44828	0.160243	0.135903	0.281947	6.77688	0.0649087	0.225152	25.2698	9.66126	0	0	0.0892495	8.55578	0.292089	0.158215	0.223124	0.125761	0
89	0.184584	4.06694	2.53347	2.8357	0	0.365112	0.332657	0.229209	0.793103	0	0	0.373225	0.776876	0.188641	0.411765	0.0608519	5.92901	2.65517	0	3.99189	3.32454	3.57404	0.105477	10.8803	2.72211	2.58621	0.31643	0.219067	0.0669371	0.687627	1.46045	1.0142	0.0446247	0	2.81744	2.95335	3.55781	5.24341	2.69168	2.46653	1.45639	4.00406	2.85193	3.1501	0	0	0.0973631	0.736308	1.77485
99	2.90669	19.7424	0	0.302231	0	1.66329	0	0	0.0344828	0.709939	0	0	0.119675	0	0	0.476673	4.28803	0.194726	1.97769	14.14	0	3.0284	0.41785	1.85193	0.0425963	0	0	0.444219	0.0385396	0.0385396	0.0892495	0	0	0.677485	6.52535	2.49493	0.0730223	15.9655	0	0	0	0.194726	0.154158	0	0	0.257606	0	0	0.0324544
107	0	0.894523	17.5213	1.73631	0	0.0770791	0	1.01217	1.03854	0.0892495	0	0	0.105477	1.27586	0.598377	0	0.217039	4.34888	0	0.490872	17.4402	3.45233	0	0	0.709939	16.9209	1.03651	0.0263692	0	1.33874	0.176471	4.91684	0.0425963	0.0567951	0	4.52941	0.750507	0.634888	12.8884	1.86207	0.616633	0	0.62069	19.0751	0.117647	0	0.0791075	0.326572	0.279919
96	0.730223	2.44625	4.1643	4.16836	0.146045	0.217039	0.148073	0.628803	5.1217	0.529412	0	0	0	0.963489	6.26572	0.478702	0.464503	4.06288	0.748479	1.4929	5.25355	2.92698	0	0.15213	0.156187	6.8073	5.41988	0.249493	0.0324544	0	0.0385396	2.80933	0.409736	0.456389	0.655172	3.41176	0	2.19878	14.6207	3.05274	0.158215	0.1643	0.0324544	12.3976	0.752535	0.271805	0.123732	0.0486815	0
13	4.07099	5.80933	0	0.450304	3.49087	3.00811	0.716024	19.5274	0.190669	1.68154	1.08519	3.15619	1.6288	16.4909	0.249493	1.38134	1.65923	0.421907	3.59229	5.29412	0.0750507	0.37931	0.454361	2.34686	1.68763	0	0.397566	2.13996	0.279919	0.344828	0.537525	1.86815	0.188641	2.39351	1.36917	0.174442	1.44016	3.67951	0	0.399594	0.647059	0.634888	0.843813	0.158215	0.283976	1.73631	1.04868	0.182556	0.740365
95	0.0669371	0	1.03448	4.81947	0	0.0486815	0.296146	0.206897	6.35497	2.65923	0	0	0.596349	0.51927	4.75659	5.15416	1.91481	3.04462	0	0	0.403651	7.50507	0	0.0324544	3.13996	1.16227	5.48479	3.11562	0	0	1.22718	0.567951	2.11562	9.04057	1.66937	3.99189	2.33063	0.0527383	0.606491	5.37323	1.36511	0	1.17039	1.81542	2.67343	1.09533	0	0.107505	1.66734
218	0	0.37931	13.6694	7.60446	0	0	0	0.243408	1.42191	0	0	0.0608519	0	0.310345	1.14604	0	0.117647	11.4767	0	0.267748	15.3124	6.95335	0	0	0.0770791	6.0568	0.578093	0	0	0	0	2.15822	0.0385396	0	0.190669	8.96146	0	0.292089	16.8884	9.15416	0.0709939	0	0	4.83164	0.196755	0	0	0	0
115	0	0.206897	1.06085	2.286	0	0	0	0.0446247	0.51927	0.0831643	0	0	0	0.0344828	0.567951	0.040568	0.121704	11.4523	0	0.204868	0.922921	1.25152	0	0.0385396	0	0.0872211	0.105477	0.15213	0	0	0	0.0507099	0.0486815	0.231237	0	11.0325	0	0.105477	1.81542	2.15822	0	0.0507099	0	0.127789	0	0.10142	0	0	0
42	0.257606	0.119675	6.26369	5.14807	0.267748	0	0.109533	0.411765	0.462475	0.0527383	0.0912779	0	0.0243408	0.225152	0.553753	0	1.72414	10.2961	0.539554	0.600406	9.81542	3.66734	0.0527383	0.0486815	0.111562	2.43205	0.336714	0.148073	0	0	0.030426	0.697769	0.0446247	0.0669371	1.05071	9.19675	0	0.634888	9.28195	6.19878	0.0892495	0.030426	0	2.21298	0.131846	0.0324544	0	0	0.0425963
25	0.501014	0	0	0	0.219067	0	0	0.0385396	0	0	0.27789	0	0.0385396	0.0953347	0	0	0.0527383	0	0.141988	0	0	0	0.0608519	0	0.257606	0.107505	0	0	0.0527383	0	0	0	0	0	0	0	0.421907	0	0	0	0.154158	0	0.0831643	0	0	0	0	0	0
209	0	0	9.57404	5.87018	0	0	0	0	1.69168	0.144016	0	0	0	0.0608519	1.11562	0.030426	0	3.5355	0	0	9.57606	7.25558	0	0	0.616633	1.73834	0.371197	0	0	0.0770791	0.565923	0.622718	0.320487	0	0	4.09939	1.30426	0	7.38337	8.30629	0.178499	0	1.10548	2.81339	0.0628803	0	0.0567951	0	0.393509
222	0.0567951	0	3.03651	1.4787	0	0.148073	0	1.9716	0.296146	0.0182556	0	0	0	1.38337	0	0.0993915	0	9.92698	0.156187	0.178499	7.76268	2.36511	0.0425963	0	0.0811359	0.669371	0	0.0344828	0	0.0324544	0.0283976	0.0912779	0.0223124	0	0.0811359	8.50507	0.15213	0.0567951	3.00609	3.3144	0	0.0669371	0.0892495	0.269777	0.0365112	0	0.598377	0	0
98	0	2.24544	8.27586	0.602434	0	0.172414	0	0.521298	0	0	0	0.208925	0	0.541582	0	0	0	0.817444	0.125761	3.52535	8.18661	0.490872	0	0.419878	0.0791075	1.357	0.0446247	0.0324544	0	0.166329	0	1.39148	0	0	0.040568	0.3286	0	4.29412	8.78702	0.565923	0.11359	0.482759	0	4.63286	0	0	0.259635	0.196755	0
93	0	2.15822	3.21298	2.9858	0	0.290061	0.0283976	0.275862	0.823529	0.0770791	0	0.194726	0.129817	0.121704	0.843813	0	1.46247	2.61663	0.0608519	2.40974	2.73428	1.02231	0	1.03245	0.580122	1.81339	0.298174	0.040568	0	0.0425963	0.35497	0.817444	0	0	0.772819	2.83164	0.472617	2.45233	2.98174	1.43611	0.385396	0.590264	0.30426	2.08925	0	0	0	0.0588235	0.334686
112	0.0669371	1.20284	4.39554	0.257606	0	0.466531	0	0.330629	0.448276	0.196755	0	0.194726	0	0.578093	0.206897	0	0.10142	0.64503	0.188641	1.07708	4.25963	1.39351	0	0.10142	0	7.25558	0.977688	0	0	0.107505	0	3.76673	0.0770791	0	0	1.2069	0	0.592292	8.81744	0.914807	0.0649087	0	0	10.1318	0	0.010142	0	0	0
335	0	0	8.00609	2.93915	0	0	0	0	0.391481	0.255578	0	0.0588235	0	0	0.158215	0.0263692	0.160243	6.19675	0	0	7.90061	1.5355	0	0	0.0709939	1.07302	0	0.0608519	0	0	0	0	0	0.030426	0	4.72211	0	0	9.12576	2.18661	0	0	0.338742	1.18256	0	0	0	0	0.0953347
9	0.15213	0.726166	0.750507	0.565923	2.51927	2.27992	0.281947	0	0.0912779	0.030426	1.48884	1.43813	0.247465	0.251521	0.172414	0.0263692	0.578093	0.208925	0.257606	0.59432	0.967546	0.991886	0.0344828	0.21501	0	0.377282	0.0912779	0.0791075	0	0	0.0486815	0.387424	0.117647	0.0811359	0.421907	0.413793	0	0.596349	1.23732	0.40568	0	0	0.0628803	0.904665	0.162272	0.0365112	0	0	0
30	0.813387	6.56592	0.444219	0.158215	0.271805	1.32252	0.20284	1.36714	0	0.427992	0.194726	0.764706	0.103448	2.47667	0.111562	0.478702	1.88641	0.472617	1.13387	7.75051	0.377282	0.0567951	0.0446247	0.93712	0.1643	0.709939	0	0.383367	0	0	0	0.602434	0	0.312373	2.08722	0.782961	0.0649087	7.67546	0.125761	0.701826	0.239351	0.0486815	0.117647	0.324544	0	0.178499	0	0	0.0649087
252	0	0.407708	12.6126	0.843813	0	0	0	0.787018	0	0	0	0	0	0.63286	0	0.0263692	0	1.70994	0.11359	0.452333	11.5923	0.27789	0	0	0	3.34888	0	0	0	0	0	1.14402	0	0	0.0547667	2.1501	0	0.286004	15.0974	1.25761	0	0	0	2.8641	0	0	0	0	0.0385396
149	0	0.425963	2.09331	1.41988	0	0	0	0.0689655	2.24949	0.227181	0	0	0	0.135903	3.75051	0.212982	0.139959	5.39148	0	0.10142	2.11359	1.27992	0	0.030426	0.456389	1.39554	0.184584	0.182556	0	0	0.616633	0.766734	0	0.604462	0	8.01623	0.616633	0.395538	2.6572	1.93712	0.212982	0	2.11968	2.90264	0	0.35497	0	0	1.16227
259	0	0.212982	9.91278	3.04665	0	0	0	0.21501	0.225152	0	0	0	0	0.0953347	0	0	0	3.82759	0	0.0689655	8.86004	2.3002	0	0	0	1.56998	0	0	0	0	0	0.415822	0.0567951	0	0	3.25761	0	0.0770791	9.06694	2.58215	0	0	0	2.02028	0	0	0	0	0
33	0.40568	0.290061	4.76268	5.6146	0.204868	0.288032	0	0.425963	0.188641	0	0.206897	1.13996	0.0851927	0.423935	0.107505	0	0.825558	3.32049	0.105477	0.3286	4.29615	5.95538	0.0425963	0	0	0.350913	0.0770791	0	0	0	0.0425963	0	0	0	1.01623	2.05477	0.0649087	0.263692	4.11359	6.10953	0	0	0	1.05882	0	0.0649087	0	0	0
124	0	0.0709939	5.83367	2.33063	0	0	0	0	0.27789	0	0	0	0	0.375254	0.225152	0	0	0.819473	0	0	5.26775	3.81136	0	0	0	1.61258	0	0	0	0	0	0.744422	0	0	0	1.26572	0	0	8.0142	3.8215	0	0	0	2.6714	0	0	0	0	0
91	1.24544	1.08316	0	0	0.407708	0	0.160243	0	0	0	0	0	0.0425963	0	0	0	1.80325	0	0.762677	0.845842	0	0	0.241379	0.0689655	0.20284	0	0	0	0	0.0344828	0.296146	0	0	0	1.95943	0	0.330629	1.6288	0	0	0	0.0831643	0.103448	0	0	0	0.127789	0	0
244	0.872211	1.62475	2.47465	1.77079	0	0	0.200811	0	0.158215	0.0689655	0	0.460446	0.166329	0	0.0831643	0	3.49899	1.92495	1.00811	2.59635	2.61663	1.3286	0.288032	0.312373	0.11359	0.334686	0.156187	0.040568	0	0	0.198783	0.117647	0	0	2.9574	1.46045	0.0507099	1.81542	2.22921	2.60243	0	0	0	0.377282	0	0	0.198783	0	0
36	0.117647	1.23327	6.3428	1.51318	0	0	0	0.204868	0.105477	0	0.190669	0.0466531	0	0.314402	0.121704	0.0527383	0.922921	1.66734	0	2.35903	4.49696	1.34077	0	0.292089	0.0365112	0.673428	0	0	0	0	0.0263692	0.235294	0	0	0.527383	1.96349	0	1.53753	5.357	1.98986	0	0.129817	0	0.170385	0	0	0.206897	0	0
20	0.178499	0.0567951	1.05882	0.30426	0.815416	0.0912779	0.0628803	0	0	0	0.507099	0	0.194726	0.0750507	0.0425963	0.0892495	0.127789	0	0	0	0.614604	0	0	0	0	0.363083	0	0	0	0	0	0.0811359	0	0.0588235	0.602434	0.269777	0.0385396	0.192698	1.08316	0.0567951	0.0547667	0	0	0.665314	0	0	0.0507099	0	0
284	0	1.38945	0	0	0	0	0	0	0	0	0	0	0	0	0	0	0	0	0	0	0	0	0	0	4.98377	1.96552	0	0	0	0	0	1.25152	0	0.111562	16.9209	0	5.2211	1.66937	0	0	0.182556	0	2.90872	0	0.0669371	0	0	0	1.86613
6	0	0	0	0	2.44422	6.16227	0	0	0	0	5.83164	9.37525	0	0	0	0	0	0	0	0.0385396	0	0	0.273834	3.62272	0	0	0	0	0.107505	0.724138	0.190669	0	0	0	0	0	0	0	0	0	0	1.57606	0	0	0	0	0.20284	0.533469	0
94	0	0	1.18256	0.306288	0	0.0243408	0	0	0	0	0	0.221095	0	0.0567951	0	0	0.448276	0.0486815	0	0.476673	1.12576	0.363083	0	0.030426	0.241379	0.874239	0	0	0	0	0	0.535497	0	0	0.0689655	0.0608519	0.298174	0.320487	0.624746	0.466531	0.111562	0.0446247	0.606491	0.452333	0	0	0.0973631	0	0.300203
286	0	0	0	0.117647	0	0	0	0	0.0608519	0.10142	0	0	0	0.0709939	0	0.040568	0.0791075	4.74645	0	0	0.0933063	0.162272	0	0	0	0	0	0	0	0	0	0.146045	0	0.0425963	0	3.49087	0	0	0.212982	0.421907	0	0	0	0	0	0.0365112	0	0	0
37	0.363083	0.979716	1.05477	0.995943	0.464503	1.78296	0.206897	0	0	0	0.1643	0.862069	0.308316	0	0.188641	0.0628803	0.503043	0.687627	0.148073	1.08925	1.09736	0.517241	0	0.0283976	0.0892495	0.728195	0.030426	0.0385396	0	0	0.119675	0.127789	0.0750507	0.10142	0.363083	0.523327	0.109533	1.49087	1.17647	0.655172	0	0	0.0770791	0.537525	0	0.040568	0	0	0
15	0	0.801217	0.596349	1.60243	0.148073	1.84787	0	0.0730223	0.385396	0.0385396	0.801217	2.23124	0	0.109533	0.533469	0.0425963	0.0730223	0.511156	0.0649087	0.823529	0.389452	0.168357	0	0.0872211	0	0.902637	0.0811359	0	0	0	0	0.190669	0.0466531	0.0892495	0.0669371	0.40568	0	0.918864	0.653144	0.59432	0	0	0	0.448276	0	0	0	0	0
5	0	0	0	0	1.75254	0	0	0	0	0	8.48276	0	0	0	0	0	0	0	0	0	0	0	0.275862	0	0	0	0	0	0.121704	0	0.273834	0	0	0	0	0	0	0	0	0	0.154158	0	0	0	0	0	0.622718	0	0
17	0	0	0	0	1.7931	1.18661	0.0283976	3.04057	0	0	0.614604	0.314402	0.0344828	3.17444	0.15213	0	0	0	0	0	0	0	0	0	0	2.08519	0	0	0	0	0	4.61866	0	0	0	0	0	0	0	0	0	0.196755	0.0567951	1.20284	0.144016	0	0.482759	0	0.350913
414	0	0	0	0	0	0	0.663286	0.296146	0	0.0669371	0	0	0.981744	0.929006	0	0.182556	0	0	0	0	0	0	0	0	0	0	0	0	0	0	0	0.0263692	0	0.494929	0	0	0	0	0	0	0	0	0	0	0	0.10142	0	0	0
108	0.1643	1.04665	1.58418	1.59026	0	0	0	0.168357	0.186613	0.0649087	0	0	0	0.375254	0	0	0	2.1359	0	1.31846	3.4787	1.82353	0	0	0.0547667	0.58215	0.0608519	0	0	0	0.0892495	0.170385	0	0	0.0973631	1.51318	0	0.971602	2.97769	0.953347	0	0	0	0.665314	0	0	0	0	0
117	0.245436	2.79513	0	0.332657	0	0.141988	0	0.381339	0.0567951	0.0892495	0	0	0	0	0	0	0.324544	0	0.517241	1.34888	0	0.427992	0.206897	0	0.0425963	0.0385396	0	0.0365112	0	0	0	0.0486815	0	0.257606	0.975659	0.121704	0.225152	1.33671	0	0	0	0.21501	0	0	0.0263692	0.0547667	0	0	0
69	0.172414	0.0709939	0	0	0.298174	0	0.0527383	0.0973631	0	0	0.0669371	0	0	0	0	0	0.251521	0.15213	0.123732	0	0	0	8.19473	0	0.0365112	0	0	0	1.28195	0	3.43408	0	0	0	0	0	0.0709939	0	0.178499	0.464503	2.39757	0	0	0	0	0	11.286	0	0
293	0	0.156187	3.55984	1.75051	0.0953347	0.298174	0	0.204868	0	0	0	0.462475	0.141988	0.221095	0.460446	0	0	0.498986	0	0	2.67546	2.22312	0	0.0649087	0	1.96349	0.0649087	0.0385396	0	0	0	0.584178	0.0324544	0	0	0.539554	0	0.103448	2.73428	3.32252	0.0466531	0	0	3.26369	0	0	0.15213	0	0.0669371
175	0	0	0	0	0	0	0	0	0	0	0	0.105477	0	0	0	0	0	0	1.93306	3.42799	14.4239	0.350913	0.239351	0.184584	0.279919	8.05071	0	0.0527383	0	0	0.0933063	3.70385	0	0.0791075	2.02028	1.18256	0.146045	0	0	0	0.0973631	0	0	0	0	0	0	0	0
143	0	0	0.119675	4.286	0	0.0993915	0.0872211	6.76876	0.119675	0.0263692	0	0.0993915	0.115619	7.87221	0	0	0.0588235	0.764706	0	0	0	1.01623	0	0	0	0	0	0.0567951	0	0	0	0	0	0	0	0	0	0	0.123732	1.29817	0	0	0	0	0	0.0425963	0	0	0
27	0.292089	0.249493	0.344828	0.107505	0.96146	1.78499	0.127789	0	0	0	0.281947	0.440162	0.182556	0.135903	0.0446247	0	0.300203	0.200811	0.176471	0.389452	0.655172	0.300203	0.123732	0	0.0365112	0.10142	0.0486815	0.0243408	0	0.0486815	0.0365112	0	0	0	0.146045	0	0	0.383367	0.438134	0.448276	0	0	0	0	0	0	0	0	0.0466531
142	0.0912779	0.0791075	3.03448	1.25355	0	0	0	0	0.241379	0.0324544	0	0	0	0	0.267748	0	0.121704	1.76471	0.0547667	0.111562	4.16227	2.20487	0	0	0.0446247	1.66126	0.0953347	0	0	0	0.0912779	0.651116	0.0973631	0.040568	0.162272	1.37728	0	0	3.38945	1.88235	0	0	0	0.831643	0	0	0.0527383	0	0
184	0	0	0	0	0	0	0	0	0	0	0	0	0	0	0	0	0	0	0.0507099	0	0	0	9.71197	0	0	0	0	0	0	1.39148	12.144	0	0	0	0	0	0	0	0	0	6.42596	0	0	0	0	0	0.0973631	2.3428	0
46	0	0.0851927	0	0.178499	0	0.11359	0.0628803	6.64909	0	0	0.105477	1.14807	0.318458	11.1663	0	0	0	0	0	0	0	0	0	0	0	0	0	0.0385396	0	0	0	0.180527	0	0.107505	0	0	0	0	0	0	0	0	0	0	0	0	0.0486815	0	0
204	0.738337	0.730223	0.0466531	0	1.01014	0.507099	0.176471	3.06897	0	0.144016	0	0.51927	0.127789	2.22921	0	0.283976	0.184584	0	0.596349	0.896552	0	0.1643	0	0.259635	0.180527	0	0	0.269777	0	0	0.194726	0.375254	0	0.535497	0.0446247	0	0.180527	0.486815	0	0.141988	0.204868	0	0.0892495	0	0	0.251521	0.219067	0	0
7	0.103448	0	0	0	8.90669	0.758621	0	0	0	0	2.53753	0.503043	0	0	0	0	0	0	0	0.190669	0	0	0.58215	0.344828	0	0	0	0	0.160243	0.0466531	0.184584	0	0	0	0	0	0	0.105477	0	0	0.150101	0.119675	0	0	0	0	0.332657	0	0
119	0	0.212982	0.762677	0.496957	0	0.0831643	0	0	0.369168	0.119675	0	0	0	0.109533	0.507099	0.160243	0	0.472617	0.223124	0.259635	1.14604	0.488844	0	0	0.0872211	1.21095	0.754564	0.115619	0	0	0	0.184584	0.178499	0.174442	0.239351	0.359026	0	0.176471	1.94929	0.503043	0.0527383	0	0	2.0142	0.168357	0	0.0567951	0	0
216	0	0	3.24746	0.527383	0	0.0649087	0.0263692	0.0283976	0.438134	0	0	0.0993915	0	0.235294	0.117647	0	0.0649087	0.73428	0	0.245436	1.71602	0.576065	0	0	0.040568	2.03245	0.119675	0	0	0.241379	0.040568	1.11359	0	0	0	0.117647	0.146045	0.0770791	1.56998	0.127789	0.0385396	0	0.322515	3.12779	0.0385396	0	0	0.117647	0.0649087
167	0	0.0649087	0.119675	0.46856	0	0	0.0243408	0	0	0	0	0	0	0	0	0.0628803	0.115619	1.72617	0	0	0.105477	0.640974	0	0	0	0	0	0.0223124	0	0	0	0	0.0588235	0.0486815	0	2.55781	0	0.0344828	0.261663	0.509128	0	0	0	0	0	0	0	0	0
253	0	0	0.0649087	2.92089	0	0	0	6.09736	0.10142	0	0	0.332657	0.103448	5.5497	0	0	0	0.736308	0	0	0	1.12373	0	0	0	0.168357	0	0	0	0	0	0.0425963	0	0.0486815	0	0	0	0.0223124	0	1.94929	0	0	0	0	0.0324544	0.0770791	0	0	0
118	0	0	1.10345	0.561866	0	0	0	0.0324544	0	0	0	0	0	0.040568	0	0	0	0.225152	0	0	5.25152	0.375254	0	0	0.0425963	0.929006	0	0	0	0	0	0.425963	0	0	0	0.279919	0	0	5.79716	0.837728	0.0689655	0	0	1.20284	0	0	4.31034	0	0
77	0.0486815	0.438134	0.385396	0.752535	0	0.768763	0.0344828	0.350913	0.0446247	0	0.0608519	0.448276	0	1.17039	0	0.0892495	0	0.916836	0	0.348884	0.657201	0.375254	0	0	0	0.115619	0.0608519	0.0547667	0	0	0	0.0446247	0	0	0	1.03854	0	0.383367	0.882353	0.381339	0	0.0466531	0	0.0608519	0	0	0	0	0
544	0	0	0.0425963	3.17444	0	0	0.137931	9.95335	0	0	0	0	0.31643	7.59229	0	0	0	0	0	0	0	1.6998	0	0	0	0	0	0	0	0	0	0.0851927	0	0	0	0.11359	0	0	0	1.91684	0	0	0	0	0	0	0	0	0
291	0	0	0	1.3286	0	0	0	0.0912779	0.0466531	0	0	0	0	0	0.131846	0.0243408	0	1.56592	0	0	0.186613	1.76876	0	0	0.156187	0.0466531	0.0831643	0	0	0	0.0933063	0.200811	0	0	0	2.27181	0.0446247	0	0.271805	1.72819	0.107505	0	0.170385	0.115619	0	0	0	0	0
78	0.105477	0	1.0142	0.744422	0.0811359	0	0	0	0	0	0.0567951	0	0	0.0527383	0.107505	0.0263692	0.37931	1.90264	0.117647	0.105477	1.00811	0.62069	0	0	0	0.472617	0.125761	0	0	0	0.0912779	0.0811359	0	0.0973631	0.154158	1.68763	0.0567951	0.0811359	1.09533	1.04665	0	0	0	0.498986	0	0	0	0	0
285	0	0	0.920892	0.413793	0	0	0	0.176471	0.440162	0.0324544	0	0.0608519	0.0385396	0.0588235	0.496957	0	0	0	0	0	4.29006	1.63286	0	0	0	1.44625	0.235294	0	0	0.040568	0	0.26572	0	0	0	0	0	0	3.69574	0	0	0	0	0.673428	0.0628803	0	0	0	0
162	0.0649087	0	0.166329	3.28398	0	0.0973631	0.359026	4.47059	0	0	0	0.121704	0	3.30629	0	0	0	1.01623	0	0	0.229209	1.86207	0	0	0	0	0	0.0466531	0	0	0	0.144016	0	0	0.0446247	0	0	0	0.290061	0.501014	0	0	0	0	0	0.0709939	0	0.0567951	0
106	0	0.535497	0	0	0.0709939	0	0	0	0	0	0	0	0.0243408	0	0	0	0.454361	0	0.10142	0.780933	0	0	1.9716	1.55984	0.0263692	0	0	0	0.346856	0.237323	0.35497	0	0	0	0.206897	0	0.0973631	0.393509	0	0	0.127789	1.1359	0.166329	0	0	0	0.144016	0.46856	0.0567951
549	0	0	2.67343	0.561866	0	0	0	1.12576	0.0507099	0.020284	0	0	0	2.33469	0	0	0.198783	0.454361	0	0	4.55578	0.210953	0	0.127789	0	1.04462	0	0	0	0	0	0.529412	0	0	0.0831643	0.184584	0	0	3.04665	0.460446	0	0	0	0.679513	0.0324544	0	0	0	0
47	0	0	0.503043	1.06085	0.198783	0.371197	0	0	0.219067	0.454361	0.119675	0.0973631	0.0933063	1.0142	0	0	0	1.89655	0	0	0.547667	1.23327	0	0.0507099	0	0	0	0.170385	0.0385396	0	0.139959	0.198783	0	0	0	2.07911	0	0.245436	0.383367	1.11359	0	0	0	0.713996	0	0.148073	0	0	0
455	0	0	0	0.96146	0	0.279919	0.200811	5.03854	0	0	0	0	0	7.30832	0.0649087	0	0	0.227181	0.111562	0.0628803	0.176471	1.06897	0	0	0	0.0567951	0	0	0	0	0	0.0365112	0	0	0	0	0	0	0	1.00406	0	0	0	0.0649087	0	0	0	0	0
295	0	0.0608519	0.795132	1.32454	0	0	0.030426	0.030426	0.105477	0.0689655	0	0	0	0	0.194726	0	2.36917	0.69574	0	0	0.827586	0.476673	0	0	0.200811	0.174442	0	0	0	0	0.0486815	0.040568	0	0.0344828	1.41785	0.243408	0	0	0.651116	0.649087	0.0466531	0	0.653144	0.11359	0.0507099	0	0	0	0.308316
72	0.117647	0	0	0	0	0	0	0	0	0.0182556	0.0486815	0.0649087	0	0.0365112	0	0	0	0	0.0486815	0	0	0	0	0	0	0.103448	0	0	0	0	0	0	0	0	0.184584	0	0	0	0	0	0	0	0	0	0	0	0	0	0
14	0.249493	0.0770791	0.3286	0	1.09736	0.306288	0.20284	0.117647	0	0	0.827586	0.115619	0.170385	0.0527383	0	0	0.401623	0.0588235	0.1643	0	0.0527383	0	0.0649087	0	0.200811	0.15213	0	0	0	0	0	0	0	0	0.320487	0	0	0.0973631	0.186613	0	0.0486815	0	0.0689655	0.131846	0	0	0.0507099	0	0
254	0	0	1.12779	0.198783	0	0	0	0.787018	0	0	0	0	0	1.03245	0	0	0	0	0.170385	0	2.0568	0.432049	0	0	0	2.59635	0	0	0	0	0	1.60446	0	0	0	0.0730223	0.0547667	0.146045	3.0568	0	0	0	0	2.10751	0	0.0223124	0	0	0
189	0	0	1.29209	0.971602	0	0.188641	0	0.638945	0	0	0	0	0	0.0993915	0	0	0	1.24746	0	0	1.49493	0.466531	0	0	0.239351	0.0547667	0.0486815	0	0	0	0	0.217039	0	0	0	1.95943	0.231237	0	1.19473	0.791075	0	0	0.399594	0	0	0	0	0	0.0507099
478	0.0993915	0	0.977688	0.496957	0	0.0547667	0.020284	0.31643	0.0486815	0	0	0	0	0.292089	0	0	0	1.39554	0.0608519	0	0.983773	0.326572	0	0	0	0.0527383	0	0	0	0	0.0283976	0	0	0	0.0588235	2.16024	0	0	0.21501	0.401623	0	0.0365112	0	0.241379	0	0.0344828	0.229209	0	0
159	0	0.0385396	1.63692	0.350913	0	0	0	0.0628803	0.0993915	0.0486815	0	0	0	0	0.306288	0.0121704	0.162272	0.288032	0.111562	0	1.90061	0.584178	0	0	0.350913	1.01826	0.0933063	0.0365112	0	0	0.0344828	0.332657	0	0.0770791	0.336714	0.338742	0.103448	0.0527383	0.454361	1.08925	0.302231	0	0.206897	1.29412	0.0324544	0	0	0	0.760649
458	0	0	0	0.610548	0	0	0	3.23529	0	0	0	0	0	5.26166	0	0	0	0	0	0	0	1.61663	0	0	0	0	0.040568	0	0	0	0	0	0	0	0	0.162272	0	0	0.182556	1.04057	0	0	0	0.117647	0	0.0243408	0	0	0
126	0	0.273834	1.03043	0.156187	0	0.10142	0	0	0	0	0	0	0	0.168357	0	0	0.0486815	0.115619	0.0486815	0.533469	1.92698	0	0	0	0	0.474645	0	0	0	0.0953347	0	0.235294	0	0	0	0.206897	0	0.551724	1.61663	0.255578	0	0.121704	0	0.507099	0	0	0.109533	0	0
328	0	0	1.30832	1.34686	0	0	0	0.318458	0.105477	0	0	0	0	0.040568	0	0.0223124	0	0.454361	0	0	0.411765	1.50913	0	0	0	0.324544	0	0	0	0	0	0.356998	0	0	0.0912779	0.517241	0.0324544	0	1.50913	1.13996	0	0	0	0.713996	0.0385396	0.0162272	0	0	0
198	0.162272	0	0	0	0.533469	0.0993915	0.0162272	0	0	0	0	0	0	0	0	0	0.756592	0	0	0.190669	0	0	0	0.030426	0	0	0	0	0	0	0.229209	0	0	0	0.255578	0	0.0446247	0.123732	0	0	0.0527383	0.0628803	0	0	0	0	1.13185	0.237323	0.0385396
300	0	0	2.00811	0	0	0	0	0	0	0	0	0	0	0	0	0	0	0	0	0	1.35497	0	0	0	0	0.567951	0	0	0	0	0	0.219067	0	0	0	0	0	0	1.50507	0	0	0	0	0.659229	0	0	0	0	0
109	0	0	0.0933063	0.1643	0	0	0	0.111562	0.127789	0.212982	0	0	0	0.618661	0.182556	0.144016	0.172414	0.115619	0	0	0.198783	0.975659	0	0	0	0.413793	0.225152	0.375254	0	0	0	0	0.0507099	0.198783	0.198783	0.904665	0	0	0.308316	0.20284	0	0	0	0.105477	0.129817	0	0	0	0.0547667
292	0	0	0.476673	0.174442	0	0.0466531	0	0.160243	0.148073	0.040568	0	0	0	0.172414	0	0	0	0.219067	0	0	0.588235	0.158215	0	0.0730223	0	1.12373	0.212982	0.0730223	0	0	0	0.344828	0.0344828	0	0	0.444219	0	0.269777	1.52333	0	0	0	0	1.25355	0	0	0	0	0
146	0	0	0.811359	0.263692	0	0	0	0	0.129817	0	0	0	0	0.0811359	0.111562	0	0.0588235	0.811359	0	0	0.541582	1.48884	0.0324544	0	0	0.174442	0	0.0669371	0	0	0	0.227181	0	0	0	0.567951	0.0628803	0	0.628803	0.667343	0	0	0	0.385396	0	0.0365112	0	0	0
160	0	0	0.0425963	1.357	0	0	0	0.488844	0.196755	0	0	0	0	0.0669371	0.168357	0	0	1.11359	0	0	0.324544	1.16633	0	0	0	0.841785	0	0.0446247	0	0	0	0.361055	0	0	0	0.330629	0	0	0.448276	0.515213	0	0	0	0.529412	0	0	0	0	0
68	0.0507099	0	0	0	0	1.59229	0.0730223	2.75659	0	0	0.0527383	1.11562	0.0912779	3.77079	0	0.0243408	0	0	0	0	0	0	0	0.0446247	0	0.0649087	0	0	0	0	0	0.251521	0	0	0	0	0	0	0	0.600406	0	0	0	0	0	0	0	0	0
223	0	0	0	0	0	0	0	0	0	0	0	0	0	0	0	0	0	0	0	0	0	0	0	0	0.0507099	0	0	0	0	0	0.561866	0	0	0	0	0	0	3.23732	3.8783	1.36917	0.401623	0.332657	0.288032	1.36308	0.131846	0.0669371	0.48073	0	0
370	0	0.156187	1.83773	0.0507099	0	0	0	0.0933063	0	0	0	0	0	0.235294	0	0	0	0.434077	0	0.0385396	1.33063	0.0486815	0	0	0	0.612576	0	0	0	0	0	0.0486815	0	0	0	0.535497	0	0	3.44422	0.239351	0	0	0	0.681542	0	0	0	0	0.0446247
546	0	0	1.78905	0.0669371	0	0	0	0.350913	0	0	0	0	0	1.84584	0.450304	0	0	0	0	0	1.8641	0.0993915	0	0	0	0.699797	0.0993915	0	0	0	0	0.474645	0	0	0	0.0649087	0	0	2.37323	0.0608519	0	0	0	0.782961	0.0344828	0	0	0	0
164	0	0	0.332657	0.204868	0	0	0	0	0.0669371	0	0	0	0.10142	0	0.0547667	0	0.711968	0.170385	0	0	0.419878	0.182556	0	0	0.0425963	0.494929	0.139959	0.0344828	0	0	0.0567951	0.040568	0.040568	0	0.819473	0.440162	0	0.0608519	0.326572	0.454361	0	0	0.115619	0.229209	0	0	0	0	0.166329
339	0	0	1.79108	0.442191	0	0	0	0	0.156187	0	0	0	0	0	0	0	0	0.705882	0	0	1.35497	0.298174	0	0	0.0385396	0.0973631	0	0	0	0	0	0	0	0	0	0.361055	0	0	0.935091	0.458418	0	0	0.0344828	0.269777	0	0.030426	0	0	0.0365112
603	0	0	0	3.82353	0	0	0	0	0.440162	0.0770791	0	0	0	0	0.436105	0	0	1.3428	0	0.255578	0	0.59432	0	0.0750507	0	0	0	0	0	0	0	0	0.0324544	0	0.0507099	0.884381	0	0.377282	0	0	0	0	0	0	0	0	0	0	0
327	0	0	2.27383	0.728195	0	0	0	0.121704	0	0	0	0	0	0.0892495	0.0547667	0	0	0.0567951	0	0	2.18053	0.219067	0	0	0	1.11765	0	0	0	0	0	0.302231	0	0	0	0	0	0	2.75659	0.35497	0.0507099	0	0	0.742394	0	0	0	0	0
102	0.227181	0.160243	0	0	0.0709939	0	0.0669371	0	0	0	0	0	0	0	0	0	0.217039	0	0	0.131846	0	0	0	0	0	0	0	0	0	0	0.0446247	0	0	0	0.462475	0	0	0.324544	0	0	0	0	0	0	0	0	0.0993915	0	0.0446247
383	0	0.156187	0.890467	0.555781	0	0.0588235	0	0.72211	0	0	0	0.0608519	0	1.03245	0	0	0	0.219067	0	0.251521	1.0142	0.369168	0	0.0588235	0.0425963	0.665314	0	0	0	0	0	0.371197	0	0	0	0.365112	0	0	2.08925	0.697769	0	0	0	0.523327	0	0	0	0	0
45	0	0	0	0.0567951	0.233266	0.0628803	0	0	0.0425963	0	0.115619	0	0	0.0851927	0	0	0	0	0	0.0933063	0.0507099	0	0	0	0.0588235	0	0	0	0	0	0	0.0425963	0	0	0.105477	0	0	0	0.109533	0	0	0	0	0.109533	0	0	0	0	0
243	0.918864	0	0	0	0	0	0.369168	0	0	0	0	0	0.643002	0	0	0	2.86004	0	0.0527383	0	0	0	0	0	0	0	0	0	0	0	0	0	0	0	2.79513	0	0	0	0	0	0	0	0.135903	0	0	0	0	0	0
261	0	0	0	0.0446247	0	0	0	0	0	0	0	0	0	0	0	0	0	0.3286	0	0	0.0324544	0	0	0	0	0	0	0	0	0	0	0	0	0	0	0.0872211	0	0	0	0	0	0	0	0	0	0	0	0	0
317	0	0	1.6714	0.484787	0	0	0	0.0446247	0	0	0	0	0	0	0	0	0	0.576065	0	0	1.10751	0.653144	0	0	0	0.0466531	0.040568	0	0	0	0	0	0	0	0	0.565923	0	0	1.4503	0.148073	0	0	0	0.391481	0	0	0	0	0
203	0	0	0.79716	0.0912779	0	0	0	0	0	0	0	0	0	0.0446247	0	0	0	0.466531	0.0649087	0	0.525355	0.229209	0	0	0	0.916836	0	0	0	0.0770791	0	0.456389	0	0	0	0.346856	0	0	1.24341	0.661258	0	0	0	0.84787	0	0	1.35294	0.334686	0
100	0	0.0851927	0	0	0	0	0	0	0	0	0	0	0	0	0	0	0	0	0	0	0	0	0	0	0	0	0	0	0	0	0	0	0	0	0	0	0	0.040568	0	0	0	0	0	0	0	0	0	0	0
692	0	0	0.0628803	0.125761	0.425963	0.742394	0	0	0	0	0	0.174442	0	0	0	0	0	0	0	0	0	0.492901	0	0.040568	0	0.0608519	0	0	0	0	0	0.442191	0	0	0	0	0	0	0	0.37931	0	0	0	0	0	0.0892495	0	0	0
610	0	0	0.685598	0.681542	0	0	0	0.0324544	0.0547667	0	0	0	0	0.0872211	0.0466531	0	0.111562	0.233266	0.0669371	0.0527383	1.23935	0.728195	0	0	0	0.312373	0	0.0223124	0	0	0	0.30426	0	0	0	0.273834	0.0608519	0.0365112	0.801217	0.279919	0	0	0	0.843813	0	0	0	0	0
373	0.115619	0.312373	0.308316	0.271805	0	0.103448	0	0	0.0649087	0	0	0	0.0344828	0	0	0	0.515213	0.419878	0.0527383	0.200811	0.667343	0.184584	0	0.168357	0.0791075	0	0	0	0	0	0.0324544	0.0385396	0	0.0425963	0.146045	0	0	0.186613	0.464503	0.649087	0	0.0547667	0	0	0	0.0385396	0	0	0
331	0	0	0	0	0	0	0	0	0	0	0	0	0	0	0	0	0	0	0	0	0	0	0	0	1.12779	0.182556	0	0	0	0	0	0	0	0	3.87018	0	0.813387	0	0	0	0	0	0.726166	0	0	0	0	0	0.269777
54	0.0507099	0	0.732252	0.707911	0	0.0912779	0	0.141988	0	0	0.125761	0	0	0	0	0	0.332657	0.466531	0	0	0.600406	0.807302	0.0365112	0	0	0.0973631	0	0	0	0	0	0	0.0689655	0	0	0.73428	0	0	0.858012	0.762677	0	0	0	0.107505	0	0	0	0	0
26	0	0	0	0	0.567951	0.432049	0	0	0	0	0.271805	0.135903	0	0	0	0	0.119675	0	0.0507099	0.0933063	0	0	0	0	0	0	0	0	0	0	0	0	0	0	0	0	0.111562	0	0	0	0	0	0	0	0	0	6.73428	0	0
121	0	0.146045	0.117647	0	0	0	0	0	0	0	0	0	0.0689655	0	0	0	0.752535	0	0.168357	0.513185	0	0	0.0425963	0.103448	0.127789	0	0	0.040568	0.0344828	0	0.0649087	0.0628803	0	0	0.411765	0	0.243408	0.377282	0	0	0	0	0.210953	0	0	0	0	0	0
200	0	0	0.0425963	0	0	0	0	0.476673	0	0.040568	0	0	0.0466531	1.05071	0.0628803	0	0.127789	0	0.340771	0	0.0365112	0.107505	0	1.83164	0	0	0	0	0	0.235294	0	0.0365112	0	0	0	0.184584	0	0	0	0	0	0.697769	0	0	0	0	0.312373	0.135903	0
287	0	0	0	0.383367	0	0	0	0	0	0	0	0	0	0	0	0	0	0.160243	0	0	0	0	0	0	0	0	0	0.030426	0	0	0	0	0	0	0	0.119675	0	0	0	0.584178	0	0	0	0	0	0	0	0	0
31	0	0	0	0	0.127789	1.69777	0	0	0	0	0.212982	0.432049	0.158215	0	0	0	0	0	0.170385	0.403651	0	0	0.0750507	0	0	0	0	0	0	0	0	0	0	0	0.119675	0	0.0649087	0.421907	0	0	0	0	0	0	0	0	0	0	0
227	0	0	0	0	0	0	0	0	0	0	0	0	0	0.237323	0	0	0	0	0	0	0	0	0	0	0.0466531	0	0.0689655	0	0	0	0	0	0	0	0.0993915	0	0	0	0	0	0	0	0	0	0	0	0	0	0
241	0	0.168357	0.713996	0.515213	0	0.040568	0	0.0365112	0	0	0	0	0	0	0	0	0	0	0	0	0.815416	0.261663	0	0	0	1.03448	0	0	0	0	0	0.186613	0	0	0	0.105477	0	0.0872211	0.703854	0.888438	0	0	0	0.381339	0	0	0	0	0
50	0	0.0649087	0	0.255578	0	0	0	1.9432	0	0	0.129817	0.0365112	0	1.7789	0	0	0	0	0	0	0	0	0	0	0	0.0507099	0	0	0	0	0	0.30426	0	0	0	0	0	0	0	0.0689655	0	0	0	0.107505	0	0	0	0	0
256	0	0	0.997972	0.190669	0	0	0	0.472617	0	0	0	0	0	0.41785	0	0	0	0.803245	0.0689655	0	0.421907	0.115619	0	0	0.0263692	0.669371	0	0	0	0	0	0.160243	0	0	0	0	0	0	0.336714	0	0	0	0	1.6146	0	0	0	0	0
638	0	0	0.0649087	0.823529	0	0	0	0.64503	0.180527	0	0	0	0	1.73022	0	0	0	0.0425963	0	0	0.415822	1.34888	0	0	0	0	0	0	0	0	0	0.427992	0	0	0	0	0	0	0.123732	1.01217	0	0	0	0	0	0	0	0	0
495	0	0	0.849899	0	0	0	0	0.235294	0	0	0	0	0	0.330629	0	0	0	0	0	0	1.3286	0	0	0	0	0.969574	0	0	0	0	0	0.904665	0	0	0	0.182556	0	0	0.369168	0	0	0	0	0.411765	0	0	0	0	0
136	0.0811359	0.0791075	0	0	0.127789	0	0.0344828	0	0	0	0	0.0486815	0	0	0	0	0.296146	0.0628803	0.156187	0	0	0	0.129817	0	0	0	0	0	0	0	0	0	0	0	0.3286	0	0	0.156187	0	0	0	0	0.0588235	0.0669371	0	0	0.0446247	0	0
168	0	0	0.251521	0	0	0	0	0	0	0	0	0	0	0	0.0527383	0	0	0.332657	0	0	0.920892	0.363083	0	0.0649087	0	0.107505	0.0811359	0	0	0	0	0.148073	0	0	0.0466531	0	0	0	1.07505	0.902637	0	0	0	0	0	0	0	0	0
12	0	0	0	0	0.389452	0.748479	0	0	0	0	1.12373	1.05274	0	0	0	0	0	0	0	0	0	0	0	0.269777	0	0	0	0	0.0365112	0.182556	0.0344828	0	0	0	0	0	0	0	0	0	0	0.0283976	0	0	0	0	0.0730223	0	0
158	0	0	0.219067	0.146045	0	0	0	0	0	0	0	0	0.0872211	0.261663	0	0	0.0588235	0	0	0	0.141988	0.687627	0	0	0	0.290061	0	0	0	0.0263692	0	0.210953	0	0	0	0.397566	0	0	0.0486815	0.56998	0	0	0	0.387424	0	0	0.212982	0	0
48	0.182556	0.210953	0.0466531	0	0	0.178499	0.0933063	0	0	0	0.107505	0.0851927	0	0	0	0	0	0	0	0.624746	0	0	0	0	0	0	0	0	0	0	0.0649087	0	0	0	0	0	0	0	0	0	0	0	0	0	0	0	0.0385396	0	0
139	0.259635	0.135903	0.135903	0	0	0	0	0	0	0	0	0	0.176471	0	0.0446247	0	0	0.0567951	0.184584	0.348884	0	0.0486815	0.212982	0.0933063	0.0730223	0.0953347	0	0	0	0	0	0	0	0	0.10142	0	0	0.0912779	0.0608519	0	0	0.0466531	0	0	0	0	0.217039	0	0
545	0	0	0.26572	0.271805	0.0912779	0.255578	0	0	0	0	0	0.308316	0	0	0	0	0	0.123732	0	0.194726	0	0.0486815	0	0.0446247	0	0.107505	0	0	0	0	0	0	0	0	0	0.0567951	0	0.135903	0.129817	0	0	0	0	0	0	0	0	0	0
691	0	0	0.0507099	0.482759	0	0	0	0.0811359	0.283976	0.0243408	0	0	0	0.0385396	0.111562	0	0	0.0527383	0	0	0.399594	0.849899	0	0	0	0.563895	0	0	0	0	0	0.0892495	0	0	0	0.227181	0	0	0.496957	0.979716	0	0	0	0.352941	0	0	0	0	0
494	0	0	0	1.41785	0	0	0	0.535497	0	0	0	0	0	0.73428	0	0	0.11359	0.689655	0	0	0	1.75051	0	0	0	0	0	0	0	0	0	0	0	0	0	0.121704	0	0	0	0.501014	0	0	0	0	0	0	0	0	0
830	0	0	0.342799	0	0	0	0	0	0	0	0	0	0	0.0892495	0	0	0	0	0	0	0.312373	0	0	0	0	0.0628803	0	0	0	0	0	0	0	0	0	0	0	0	4.67748	0	0	0	0	1.12373	0	0	0	0	0
466	0	0	0	0	0	0.853955	0	0.665314	0	0	0	0.162272	0	0.261663	0	0	0	0.190669	0	0.0425963	0.174442	0.0507099	0	0	0	0	0	0	0	0	0	0	0	0	0.0669371	0.0669371	0	0	0.40568	0.206897	0	0	0	0	0.0425963	0	0	0	0
208	0	0	0.210953	0.105477	0	0	0	0.0770791	0.0831643	0	0	0.0486815	0	0.292089	0	0	0.0507099	0.109533	0	0.115619	0.154158	0.0507099	0	0	0	0	0.0831643	0	0	0	0	0	0	0	0	0.371197	0	0	0.239351	0.0588235	0	0	0	0	0	0.0365112	0	0	0
125	0	0	0	0	0	0.0385396	0	0	0	0	0	0.194726	0.0182556	0	0	0	0	0	0	0	0	0	0	0	0	0	0	0	0	0	0	0	0	0	0.0872211	0	0	0	0	0	0	0	0	0	0	0	0.0851927	0	0
695	0	0	0.440162	0	0	0	0	0.0324544	0.330629	0	0	0	0	0	0.482759	0	0	0	0	0	0.509128	0.397566	0	0	0	0.318458	0.0831643	0	0	0	0	0.129817	0.0162272	0	0	0.217039	0	0	0.724138	0.286004	0	0	0	0.673428	0	0.0446247	0	0	0
120	0.129817	0.154158	0.51927	0.0709939	0	0	0	0.0973631	0	0	0	0	0	0.040568	0.0608519	0	0	0	0.210953	0	0.176471	0	0	0	0	0.371197	0	0	0	0.0425963	0	0.0791075	0	0	0	0	0	0.381339	0.0649087	0.0466531	0	0	0	0.115619	0	0	0.170385	0	0
272	0	0.0750507	0.26572	0.383367	0	0	0	0	0.0385396	0	0	0	0	0.0689655	0.0709939	0	0	0.196755	0	0.0973631	0.51927	0.186613	0	0	0	0.0466531	0	0	0	0	0	0	0	0	0	0.281947	0	0.186613	0.31643	0.513185	0	0	0	0	0	0	0	0	0
932	0	0	0	0	0	0.0547667	0	0	0	0	0	0.0588235	0	0	0	0	0	0	0.269777	1.02028	2.06897	0	0	0	0.0385396	1.48682	0.0344828	0	0	0	0	0.79716	0	0	0.340771	0.135903	0.0649087	0	0	0	0	0	0	0	0	0	0	0	0
604	0	0	0	0.0466531	0	0	0	0	0.0628803	0	0	0	0	0	0.0608519	0	0	0.1643	0	0	0.0547667	0.482759	0	0	0.0446247	0	0	0	0	0	0	0.0933063	0	0	0	0.243408	0	0	0	0.450304	0	0	0.148073	0.0446247	0	0	0	0	0
607	0	0	0.462475	0.35497	0	0.0425963	0	0.040568	0	0	0	0.040568	0.0425963	0	0	0	0	0.15213	0.0628803	0	0.604462	0.11359	0	0	0	0.0446247	0	0	0	0	0	0.0851927	0	0	0	0.223124	0	0	0.206897	0.740365	0	0	0	0.612576	0	0	0	0	0
421	0	0	0	0	0	0	0	0.0385396	0	0	0	0	0.0973631	0.35497	0	0.0527383	0	0	0	0	0	0	0	0	0	0	0	0	0	0	0	0	0	0	0	0	0	0	0	0	0	0	0	0	0	0	0	0	0
456	0	0	0	0	0	0	0	0.196755	0	0	0	0	0	0.452333	0	0	0	0	0	0	0	0	0	0	0	0	0	0	0	0	0	0	0	0	0	0	0	0	0	0	0	0	0	0	0	0	0	0	0
186	0	0	0	0	0	0	0	0	0	0	0	0	0	0	0	0	0.0425963	0	0	0	0	0	1.49696	0	0	0	0	0	0.123732	0	0.21501	0	0	0	0	0	0	0	0.0588235	0.146045	0.383367	0	0	0	0	0	1.85396	0	0
709	0	0	0.46856	0	0	0	0	0.0182556	0.1643	0	0	0	0	0.0385396	0	0	0	0	0	0	0.929006	0.107505	0	0	0	0.334686	0.0993915	0	0	0	0	0	0	0	0	0	0	0	0.738337	0.129817	0	0	0	0.11359	0	0	0	0	0
41	0	0	0	0	0.192698	0.144016	0.0223124	0.0649087	0	0	0.111562	0	0.0425963	0.586207	0	0	0	0	0	0	0	0	0	0	0	0.0953347	0	0	0	0	0	0.760649	0	0	0	0	0	0	0	0	0	0	0	0.231237	0	0	0.0527383	0	0
40	0	0	0	0	0	0.121704	0	1.1359	0	0	0.139959	0.160243	0.0527383	1.51318	0	0	0	0	0	0	0	0	0	0	0	0	0	0	0	0	0	0	0	0	0	0	0	0	0	0.0628803	0	0	0	0	0	0.0446247	0	0	0
338	0	0	2.19878	0.403651	0	0	0	0	0	0	0	0	0	0	0	0	0	0	0	0	0	0	0	0	0	0	0	0	0	0	0	0	0	0	0	0	0	0	0	0	0	0	0	0.817444	0	0	0	0	0.0446247
461	0	0	0	0	0	0	0.0263692	0.186613	0	0	0	0	0.1643	0.210953	0	0	0	0	0	0	0	0	0	0	0	0	0	0.0791075	0	0	0	0	0	0	0	0	0	0	0	0	0	0	0	0	0	0	0	0.0669371	0
457	0	0	0.0669371	0.456389	0	0	0	1.04665	0	0	0	0	0.0689655	0.983773	0	0	0	0.0933063	0	0	0	0.162272	0	0	0	0	0	0	0	0	0	0.0385396	0	0	0	0	0	0	0	0.0730223	0	0	0	0	0	0	0	0	0
202	0	0	0	0	0	0	0	0.0933063	0	0	0	0	0.040568	0	0.105477	0.0243408	0	0	0	0	0	0	0	0.419878	0	0	0	0.10142	0	0	0	0	0	0.115619	0	0.0507099	0	0	0	0	0	0.168357	0	0.115619	0	0.030426	0	0	0
410	0	0.0669371	0	0.314402	0	0.186613	0	0.0588235	0	0.0425963	0	0	0	0.121704	0	0	0	0.219067	0	0.166329	0	0.0486815	0	0	0	0	0	0	0	0	0	0.117647	0	0	0.0466531	0.119675	0	0.133874	0.0628803	0	0	0	0	0	0	0	0	0.0567951	0
135	0	0.178499	0	0	0	0	0	0	0.0872211	0	0	0	0	0	0	0	0	0.383367	0	0	0	0	0	0	0	0	0.040568	0	0	0	0	0	0	0	0	0.237323	0	0.0608519	0	0.787018	0	0	0	0	0	0	0	0	0
170	0	0	0	0.541582	0	0	0	0.651116	0.0689655	0	0	0	0	1.07505	0	0	0	0	0	0	0	0.48073	0	0	0	0	0	0	0	0	0	0	0	0	0	0	0	0	0.233266	0.261663	0	0	0	0	0	0	0	0	0
19	0	0	0	0	0.223124	0	0	0	0	0	0.53144	0	0	0	0	0	0	0	0	0	0	0	0	0	0	0	0	0	0	0	0	0	0	0	0	0	0	0	0	0	0	0	0	0	0	0	0	0	0
568	0	0	0.711968	0	0	0	0	0	0	0	0	0	0	0	0	0	0	0.148073	0	0	0.764706	0.150101	0	0	0	0	0	0	0	0	0	0	0	0	0	0.190669	0	0	0.900609	0.0628803	0	0	0	0.300203	0	0	0.448276	0	0
28	0.6714	0	0	0	0	0	0.103448	0	0	0	0.302231	0	0	0	0	0	0.346856	0	0.381339	0	0	0	0	0	0.0628803	0	0	0	0	0	0.0872211	0	0	0	0.750507	0	0.239351	0	0	0	0.10142	0	0	0	0	0	0	0	0
420	0	0	0	0	0	0	0.204868	0.217039	0	0.0750507	0	0	0.141988	0.109533	0	0.0933063	0	0	0	0	0	0	0	0	0	0	0	0	0	0	0	0	0	0	0	0	0	0	0	0	0	0	0	0	0	0	0	0	0
507	0	0	0	0.251521	0	0.0709939	0	1.08316	0	0	0	0	0	0.661258	0	0	0	0.0567951	0	0	0	0.409736	0	0	0	0	0	0.0344828	0	0	0	0.0324544	0	0	0	0.133874	0	0	0	0.371197	0	0	0	0	0	0	0	0	0
188	0	0	0	0	0	0	0	0	0	0	0	0	0	0	0	0	0	0	0	0	0	0	1.22312	0	0	0	0	0	0	0.0750507	1.73022	0	0	0	0	0	0	0	0	0	0.602434	0	0	0	0	0	0	0.387424	0
281	0	0	0	0.74645	0	0	0	0.647059	0	0	0	0	0	0.718053	0	0	0	0.176471	0	0	0	0.139959	0	0.0770791	0	0	0	0	0	0	0	0.0486815	0	0	0	0	0	0	0	0.204868	0	0	0	0	0	0	0	0	0
147	0.0547667	0	0	0.440162	0	0	0	1.53144	0	0	0	0	0.0466531	1.91278	0	0	0	0	0	0	0	0	0	0	0	0	0	0	0	0	0	0	0	0	0	0	0	0	0	0.373225	0	0	0	0	0	0	0	0	0
459	0	0	0	0	0	0.78499	0.030426	0.0649087	0	0	0	0	0.176471	0.679513	0	0	0	0.0851927	0	0.0709939	0	0	0	0	0	0	0	0	0	0	0	0	0	0	0	0	0	0	0	0.778905	0	0	0	0	0	0	0	0	0
384	0.0567951	0.125761	0	0.150101	0.0750507	0	0	0	0	0.0567951	0	0	0	0.0892495	0	0	0	0.219067	0	0	0.176471	0.314402	0	0	0.0385396	0	0	0.0263692	0	0	0	0	0	0.0689655	0	0.271805	0	0	0	0.182556	0	0	0	0.186613	0	0.0851927	0	0	0
385	0	0.139959	0	0	0	0	0	0.0365112	0	0	0	0	0	0	0.322515	0	0	0.109533	0	0	0	1.51927	0	0	0	0	0.0365112	0	0	0	0	0	0	0	0	0.425963	0	0	0	0.586207	0	0	0	0	0	0	0	0	0
196	0	0	0	0	0	0	0	0	0	0	0	0	0	0	0	0	0	0	0	0.0527383	0	0	0	0	0	0	0	0	0	0	0	0	0	0	0	0	0	0	0	0	0	0	0	0	0	0	4.48479	0	0
398	0	0.0770791	0.11359	0.48073	0	0	0	0.0466531	0	0.0365112	0	0	0	0	0.148073	0	0.180527	0.0973631	0	0	0.0608519	0.162272	0	0	0.040568	0.0567951	0	0	0	0	0	0	0	0	0	0	0	0	0	0.27789	0	0	0.127789	0	0	0	0	0	0
462	0	0	0.0507099	0.310345	0	0	0	1.16633	0	0	0	0	0	1.25963	0	0	0	0	0	0	0	0	0	0	0	0	0	0	0	0	0	0	0	0	0	0	0	0	0.0709939	0.369168	0	0	0	0	0	0.0121704	0	0	0
192	0	0.0770791	0	0.421907	0	0.705882	0	0	0	0	0	0	0	0	0.0628803	0	0	0.188641	0	0	0.26572	0.872211	0	0	0	0	0	0	0	0	0	0	0	0	0	0	0	0.0547667	0	0.614604	0	0	0	0.10142	0	0	0.141988	0.0547667	0
826	0	0	0.0933063	0	0	0	0	0.0344828	0	0	0	0	0	0	0	0	0	0	0	0	0.630832	0	0	0	0	0.180527	0	0	0	0	0	0.340771	0	0	0	0	0	0	0.411765	0	0	0	0	0.679513	0	0	0	0	0
130	0	0	0	0	0	0	0	0	0	0	0	0	0	0.0425963	0	0	0	0	0	0	0	0	0	0	0	0	0	0	0	0	0.0425963	0	0	0	0	0	0.109533	0	0	0	0	0	0	0	0	0	0	0	0.0709939
110	0.0912779	0.156187	0.0507099	0	0	0	0	0	0	0	0	0.0385396	0	0	0	0	0	0	0	0.0608519	0	0	0	0	0	0	0	0	0	0	0	0	0	0	0.208925	0	0	0.509128	0.0689655	0	0	0	0	0	0	0	0	0	0
230	0	0	0	0	0	0	0	0	0	0	0	0	0	0.31643	0	0.0466531	0	0	0	0	0	0	0	0.0791075	0	0	0.0527383	0	0	0.133874	0	0	0	0	0	0	0.0669371	0	0	0	0	0	0.0872211	0	0	0	0	0	0
465	0	0	0	0.227181	0	0	0	0.127789	0	0	0	0	0	1.23732	0	0	0	0	0	0	0	0.160243	0	0	0	0	0	0	0	0	0	0	0	0	0	0	0	0	0	0	0	0	0	0	0	0	0	0	0
542	0.119675	0	0.0446247	0.105477	0	0	0	0	0	0	0	0	0.0385396	0.0446247	0	0	0.0993915	0.237323	0	0	0.251521	0.139959	0	0	0	0.196755	0	0	0	0	0	0.168357	0	0	0	0.310345	0	0	0.261663	0	0	0	0	0.1643	0	0	0	0	0
337	0	0	0.0953347	0.555781	0	0	0	0	0	0.0344828	0	0	0	0	0	0	0	0.383367	0	0	0	0	0	0	0	0	0	0	0	0	0	0	0	0	0.030426	0	0.0446247	0	0	0	0	0	0.148073	0	0	0	0	0	0.0953347
199	0	0.133874	0	0	0	0	0	0	0	0	0	0	0	0	0	0	0.0466531	0	0	0.0547667	0	0	0	0.275862	0.0811359	0	0	0	0	0.0324544	0.129817	0	0	0	0.117647	0	0.0507099	0.129817	0	0	0.0466531	0.257606	0	0	0	0	0	0	0
624	0	0	0.174442	0	0	0	0	0	0.0547667	0	0	0	0	0	0.040568	0	0	0.0770791	0	0.111562	0.275862	0.131846	0	0	0.115619	0.170385	0.030426	0	0	0	0.119675	0	0	0	0.11359	0.0750507	0.0486815	0	0.403651	0.10142	0.0973631	0	0	0.176471	0	0	0	0	0
625	0	0	0	0.296146	0	0	0	0	0	0	0	0	0	0	0	0	0	0.231237	0	0	0	0	0	0	0	0.0649087	0	0	0	0	0	0	0	0	0	0	0	0	0.342799	0.123732	0.0649087	0	0	0	0.020284	0	0	0	0
113	0	0.0567951	0	0	0.0709939	0.30426	0.0344828	0	0	0	0	0	0	0	0	0	0	0	0	0	0	0	0.0811359	0	0	0	0	0	0	0.0446247	0.139959	0	0	0	0.0547667	0	0	0	0	0	0	0	0	0	0	0	0.247465	0	0
70	0	0	0.314402	0.0365112	0	0	0	0.139959	0	0	0.0608519	0.0567951	0	0	0	0.0283976	0	0.267748	0	0.259635	0.129817	0	0	0	0	0.0608519	0.0344828	0	0	0	0	0	0	0	0	0.0689655	0	0	0.115619	0.0730223	0	0	0	0	0	0	0	0	0
745	0	0	0.121704	0	0	0	0	0	0	0	0	0	0	0	0	0	0	0	0	0	0.144016	0	0	0	0	0.154158	0	0	0	0	0	0	0	0	0	0	0	0	0.245436	0	0	0	0	0.267748	0	0	0	0	0
614	0	0	0.409736	0.0851927	0	0	0	0.310345	0	0	0	0	0	0.529412	0	0	0	0.107505	0	0	0.338742	0	0	0	0	0.160243	0.0385396	0	0	0	0	0	0	0	0	0	0	0	0.543611	0.121704	0	0	0	0.105477	0	0	0	0	0
182	0	0	0.0567951	0.158215	0	0	0	0.0243408	0.3286	0.0385396	0	0.0588235	0	0	0	0	0.0567951	0.158215	0	0	0.0953347	0	0	0	0	0	0	0	0	0	0	0	0.0547667	0.156187	0.137931	0	0	0	0.373225	0.663286	0.0466531	0	0	0	0	0.0547667	0	0	0
16	0	0	0	0	0	0	0	0	0	0	0.687627	0	0.030426	0	0	0	1.01826	0	0.0324544	0	0	0	0.0791075	0	0.137931	0	0	0	0	0	0.0892495	0	0	0	0.322515	0	0.144016	0	0	0	0	0	0	0	0	0	0	0	0
276	0	0	0.0608519	0.0689655	0	0	0	0.0851927	0	0	0	0	0	0.0730223	0	0	0.123732	0	0.0649087	0	0	0.0547667	0.0547667	0.273834	0.040568	0	0	0	0.0446247	0.0283976	0	0	0	0	0	0.247465	0	0	0	0	0	0.125761	0	0	0	0	0.263692	0	0
51	0	0	0.192698	0	0.137931	0	0.0912779	0	0	0	0.103448	0	0	0	0	0	0.131846	0	0	0	0	0	0	0	0.0709939	0	0	0	0	0	0	0	0	0	0	0	0	0	0.0588235	0	0	0	0.0608519	0.0547667	0	0	0	0	0
246	0	0	0	0	0	0	0	0.724138	0.0669371	0	0	0	0.0365112	0.294118	0.148073	0	0	0	0	0.107505	0	0.0933063	0	0	0	0.0486815	0.0730223	0	0	0	0	0	0	0.0344828	0	0	0	0	0	0.125761	0	0	0	0	0.0324544	0	0	0	0
556	0	0	0.918864	0	0	0	0	0	0	0	0	0	0	0.0851927	0	0	0	0	0	0	0.0608519	0	0	0	0	0.0324544	0	0	0	0	0	0	0	0	0	0.310345	0	0	0.63286	0	0	0	0	0.0507099	0	0	0	0	0
475	0	0	0.170385	0	0	0	0	0.251521	0	0	0	0	0	0.0892495	0	0	0	0.0466531	0	0	0.0446247	0.0527383	0	0	0	0	0	0	0	0	0	0	0	0	0	0.0507099	0	0	0.160243	0	0	0	0	0	0	0	0	0	0
156	0	0.322515	0	0	0	0	0	0	0	0	0	0	0	0	0	0	0	0	0	0.040568	0	0	0	0	0	0	0	0	0	0	0	0	0	0	0.144016	0	0	0.0872211	0	0	0	0	0	0	0	0	0	0	0
219	0	0	0.11359	0.0547667	0	0.0344828	0	0.0730223	0	0	0	0	0	0	0	0	0	0.279919	0	0	0.219067	0	0	0	0.0892495	0	0	0	0	0	0	0.0385396	0	0	0	0.393509	0.127789	0	0	0.190669	0	0	0	0	0	0	0	0	0
65	0	0	0.223124	0	0	0	0	0.182556	0	0	0.0628803	0.0507099	0	0	0	0	0	0	0	0	0.133874	0.150101	0	0	0	0.298174	0	0	0	0	0	0.11359	0	0	0	0.115619	0	0	0.486815	0.259635	0	0	0	0.273834	0	0	0	0	0
315	0	0	0.156187	0.0527383	0	0	0	0	0	0	0	0	0	0	0	0	0	0.0608519	0	0	0.174442	0.40568	0	0	0	0.139959	0	0	0	0	0	0.0912779	0	0	0	0	0	0	0.41785	0.117647	0	0	0	0.0709939	0.020284	0	0	0	0
137	0.0608519	0.249493	0	0	0	0	0	0.0344828	0	0	0	0	0	0	0	0	0	0	0.338742	0.0933063	0	0	0	0	0	0.245436	0	0	0	0	0	0.0973631	0	0	0.040568	0	0.0811359	0.0425963	0.300203	0	0	0	0	0.117647	0	0	0	0	0
49	0	0	0	0	0	0.51927	0	0.482759	0	0	0.117647	0	0.0425963	0.255578	0	0	0	0.271805	0	0	0.192698	0.0851927	0	0	0	0	0	0	0	0	0	0	0	0	0	0	0	0.0567951	0.0567951	0.111562	0	0	0	0	0	0	0	0	0
914	0	0	0	0	0	0	0	0	0	0	0	0	0	0	0	0	0	0	0	0	0	0	0	0	0.0527383	0	0	0	0	0	0.129817	0	0	0	0	0	0.0608519	0.687627	0.492901	0.243408	0	0	0.0527383	0.231237	0.0385396	0	0	0	0
397	0	0.0892495	0.192698	0	0	0	0	0.030426	0	0	0	0	0	0	0	0	0.0973631	0	0	0	0.0993915	0.326572	0	0	0	0.0912779	0	0	0	0	0	0	0	0.0263692	0.040568	0	0	0.10142	0.137931	0.103448	0	0	0	0	0.040568	0	0	0	0
374	0	0.186613	0.286004	0	0	0	0	0	0	0	0	0	0	0	0	0	0	0.247465	0	0	0.839757	0.0953347	0	0	0.040568	0	0	0	0	0	0	0.0324544	0	0	0.0466531	0.148073	0	0	0.180527	0	0	0	0	0.210953	0	0	0	0	0
555	0	0	0	0.141988	0	0	0	0.0486815	0	0	0	0	0	0.0324544	0	0	0	0	0	0	0	0	0	0	0	0	0	0	0	0	0	0	0	0	0	0	0	0.0446247	0.0649087	0	0	0	0	0.10142	0	0	0	0	0
622	0	0	0	0.730223	0	0	0	0.432049	0	0	0	0	0	0.604462	0	0	0	0.103448	0	0	0	0	0	0	0	0	0	0	0	0	0	0	0	0	0	0	0	0	0	0.460446	0	0	0	0	0	0	0	0	0
460	0	0	0	0	0	0	0.0344828	0.166329	0	0	0	0	0	0.537525	0	0	0	0.0425963	0	0	0	0	0	0	0	0	0	0	0	0.0446247	0	0	0	0	0	0	0	0.0365112	0	0	0	0	0	0	0	0	0	0.0709939	0
264	0.121704	0	0.109533	0	0	0	0	0.0507099	0	0	0	0	0	0.0770791	0	0	0	0	0	0	0.21501	0	0	0	0	0.204868	0	0	0	0	0	0.0791075	0	0	0	0	0	0	0.259635	0	0	0	0	0.35497	0	0	0	0	0
103	0	0	0	0	0	0	0	0	0	0	0	0	0	0	0	0	0	0	0	0	0	0	0	0	0	0	0	0	0	0	0	0	0	0	0	0	0	0	0	0	0	0	0	0	0	0	0	0	0
630	0.0507099	0	0	0	0	0	0	0	0	0	0	0	0	0	0	0	0	0.0547667	0	0	0.123732	0	0.0628803	0	0	0	0	0	0	0	0	0	0	0	0.0892495	0	0	0.0507099	0.243408	0	0	0	0	0	0	0	0	0	0
616	0	0	0.117647	0.334686	0	0	0	0	0	0	0	0	0	0	0	0	0	0	0	0.0446247	0	0.188641	0	0	0	0	0	0	0	0	0	0.231237	0	0	0	0.0649087	0	0	0.0791075	0.344828	0	0	0	0.3286	0	0	0	0	0
268	0	0	0	0	0	0	0	0.922921	0	0	0	0	0	2.03245	0	0	0	0	0	0	0.0689655	0.139959	0	0	0	0	0	0	0	0	0	0	0	0	0	0	0	0	0	0	0	0	0	0	0	0	0	0	0
429	0	0	0	0.11359	0	0	0	0.0831643	0.0425963	0	0	0	0	0.146045	0	0.0446247	0	0	0	0	0.0649087	0.525355	0	0	0	0.0851927	0.0669371	0.105477	0	0	0	0	0.0385396	0.0709939	0.0507099	0.133874	0.0527383	0	0	0.0669371	0	0	0	0	0	0	0	0	0
444	0	0	0.15213	0.131846	0	0	0	0	0	0	0	0	0	0	0	0.0365112	0	0	0	0	0.462475	0.255578	0	0	0	0	0.0486815	0	0	0	0	0.0811359	0	0	0	0.123732	0	0	0.182556	0.0446247	0	0	0	0.0912779	0	0	0	0	0
553	0	0	0.245436	0.0425963	0	0	0	0.0872211	0	0	0	0	0	0.263692	0.0628803	0	0	0	0	0	0.300203	0	0	0	0	0.0912779	0	0	0	0	0	0	0	0	0	0	0	0	0.545639	0	0	0	0	0.192698	0	0	0	0	0
386	0.11359	0.170385	0	0	0	0.229209	0	0.117647	0	0	0	0	0	0.192698	0	0	0	0	0.0547667	0.340771	0	0	0	0	0.040568	0	0	0	0	0	0.131846	0	0	0	0	0	0	0.217039	0	0	0	0	0	0	0	0	0	0	0
150	0	0	0	0.0912779	0	0	0	0	0	0	0	0	0	0	0	0	0	0.10142	0	0.0486815	0.105477	0	0	0	0.0872211	0	0	0.0344828	0	0	0	0	0	0	0.166329	0	0	0	0	0.146045	0	0	0	0	0	0	0	0	0
144	0	0	0	0	0	0	0	0	0	0	0	0.0973631	0	1.76673	0	0	0	0	0	0	0	0	0	0	0	0	0	0	0	0	0	0	0	0	0.0527383	0	0	0	0	0	0	0	0	0	0	0	0	0	0
661	0	0	0	0	0	0	0	0.26572	0	0	0	0	0	0.543611	0	0	0	0	0	0	0	0.496957	0	0	0	0.247465	0	0.0344828	0	0	0	0.257606	0	0	0	0	0	0	0	0	0	0	0	0.0649087	0	0	0	0	0
29	0	0.194726	0	0	0	0.212982	0	0	0	0	0.263692	0.174442	0.0689655	0	0	0	0	0	0.0608519	0	0	0	0.0770791	0	0	0	0	0	0	0	0	0	0	0	0	0	0	0.0628803	0	0	0	0	0	0	0	0	0	0	0
487	0	0	0	0	0	0	0	0.559838	0	0	0	0	0	0.53144	0	0	0	0	0	0	0	0	0	0	0	0	0	0	0	0	0	0	0	0	0	0	0	0	0	0	0	0	0	0	0	0	0	0	0
416	0	0	0	0	0	0	0.135903	0	0	0.0912779	0	0	0.0425963	0	0	0.0770791	0	0	0	0	0	0.0507099	0	0	0	0	0	0	0	0.0466531	0	0	0	0.040568	0	0	0	0	0	0	0	0	0	0	0	0	0	0	0
467	0	0	0.11359	0	0	0	0	0	0	0	0	0.0527383	0	0.791075	0	0	0	0	0	0	0	0.109533	0	0	0	0	0	0	0	0	0	0	0	0	0	0	0	0	0.0507099	0.365112	0	0	0	0	0	0	0	0	0
605	0	0	0.10142	0	0	0	0	0	0	0	0	0	0	0	0	0	0	0.675456	0	0	0	0	0	0	0	0.0547667	0	0	0	0	0	0	0	0	0	0.373225	0	0	0	0	0	0	0	0	0	0	0	0	0
381	0	0.166329	0	0.0385396	0	0	0	0	0	0	0	0	0	0.0446247	0	0	0	0	0	0	0.261663	0.160243	0	0	0	0.0608519	0	0	0	0	0	0.133874	0	0	0	0.0649087	0	0	0.184584	0.139959	0	0	0	0.158215	0	0	0	0	0
1133	0	0	0	0	0	0	0	0	0	0	0	0	0	0	0	0	0.123732	0	0	0	0	0	0	0	0	0	0	0	0	0	0	0	0.0466531	0	0.0527383	0	0	0	0	0	0	0	0	0	0	0	0	0	0
633	0	0	0	0.0608519	0	0	0	0	0.0466531	0.0182556	0	0	0.0263692	0	0	0	0.1643	0	0	0	0.198783	0	0	0	0.0344828	0.200811	0	0	0	0	0.0283976	0	0	0	0.180527	0	0	0	0.139959	0	0	0	0	0	0	0	0	0	0
404	0	0.0689655	0.146045	0.168357	0	0	0	0	0	0	0	0	0	0	0	0	0	0	0	0	0.292089	0.11359	0	0	0	0.340771	0	0	0	0	0	0	0	0	0	0.0547667	0	0	0	0.25355	0	0	0	0.154158	0	0	0	0	0
111	0	0	0	0	0	0	0	0	0	0	0	0	0	0	0	0.933063	0	0	0	0	0	0	0	0	0	0	0	0	0	0	0	0	0	0	0	0	0	0	0	0	0	0	0	0	0.135903	0	0	0	0
620	0	0	0.117647	0.194726	0	0.040568	0.0324544	0.472617	0	0	0	0	0	0.608519	0	0	0	0	0	0	0.127789	0	0	0	0	0.0547667	0	0	0	0	0	0.212982	0	0	0	0	0	0.0344828	0	0.229209	0	0	0	0	0	0	0	0	0
561	0	0	0	0	0	0	0	0	0	0	0	0	0	0	0	0	0	0	0	0	0	0	0	0	0	0	0	0	0	0	0	0	0	0	0	0	0	0	0	0	0	0	0	0	0	0	2.42394	0	0
567	0	0	0	0	0	0	0	0	0	0	0	0	0	0	0	0	0	0	0	0.0567951	0	0.0486815	0	0	0	0	0	0.0730223	0	0.37931	0	0	0	0	0.0425963	0	0	0	0	0.0709939	0	0	0	0	0	0	0.63286	0.423935	0
194	0	0.0770791	0	0.0486815	0	0	0	0.334686	0.0588235	0	0	0	0	0.0770791	0	0	0	0.0385396	0	0	0.0486815	0	0	0	0	0	0	0	0	0.322515	0	0	0	0	0	0.172414	0	0	0	0	0	0	0	0	0	0	0	0.261663	0
854	0	0	0.306288	0	0	0	0	0.0425963	0	0	0	0	0	0.56998	0	0	0	0	0	0	0.0608519	0	0	0	0	0	0	0	0	0	0	0.150101	0	0	0	0	0	0	0.194726	0.135903	0	0	0	0.0608519	0.0466531	0	0	0	0
606	0	0	0	0.452333	0	0	0	0	0	0	0	0	0	0	0	0	0	0	0	0	0	0.146045	0	0	0	0	0	0	0	0	0	0	0	0	0	0.196755	0	0	0	0.121704	0	0	0	0	0	0	0	0	0
678	0	0	0	0	0	0	0	0	0.0567951	0	0	0	0	0	0	0	0	0	0.0547667	0	0	0	0	0	0	0	0	0	0	0	0	0	0	0	0	0	0	0	0.131846	0.0649087	0.0993915	0	0	0	0	0	0	0	0
141	0	0.212982	0	0	0	0	0	0	0	0	0	0	0	0	0	0	0	0	0	0	0	0	0	0	0	0	0	0	0	0	0	0	0	0	0	0	0	0	0	0	0	0	0	0	0	0	0	0	0
470	0	0	0	0.0588235	0	0	0	0.744422	0	0	0	0	0.1643	0.882353	0	0	0	0	0	0	0	0	0	0	0	0	0	0	0	0	0	0	0	0	0	0	0	0	0	0	0	0	0	0	0	0	0	0	0
431	0	0	0	0	0	0.21501	0.0243408	0.182556	0	0	0	0.162272	0	0.399594	0	0.0365112	0	0	0	0	0	0	0	0	0	0	0	0	0	0	0	0.0933063	0	0	0	0	0	0	0	0.115619	0	0	0	0	0	0	0	0	0
669	0	0	0	0	0	0	0	0	0	0	0	0	0	0	0	0	0	0.312373	0	0.0385396	0	0	0	0	0	0	0	0	0	0	0	0	0	0	0	0.0709939	0	0	0	0	0	0	0	0	0	0	0	0	0
395	0	0.0791075	0	0	0	0.0588235	0	0.0486815	0	0.0263692	0	0	0	0	0	0	0	0	0	0	0	0	0	0.0507099	0	0	0	0.0243408	0	0	0	0	0	0	0	0.486815	0	0	0	0.20284	0	0	0	0	0	0	0.0608519	0	0
499	0	0	0	0	0	0.0344828	0	0	0	0	0	0	0	0	0	0	0	0.0669371	0	0	0	0	0	0	0	0	0	0	0	0	0	0	0	0	0	0	0	0	0	0.0770791	0	0	0	0	0	0	0	0	0
825	0	0	0.409736	0	0	0	0	0	0	0	0	0	0	0	0	0	0	0	0	0	0	0	0	0	0	0	0	0	0	0	0	0	0	0	0	0	0	0	0.196755	0	0	0	0	0	0	0	0	0	0
526	0	0	0	0	0	0	0	0	0	0	0	0	0	0	0.0588235	0	0	0	0	0	0	0	0	0	0	0	0	0	0	0	0	0	0	0	0	0	0	0	0	0	0	0	0	0.11359	0	0	0	0	0
201	0	0	0	0	0	0	0	0.030426	0	0.0811359	0	0	0	0.0385396	0	0	0	0	0	0	0	0	0	0.030426	0	0	0	0	0	0	0	0	0	0.0324544	0	0	0	0	0	0	0	0	0	0	0.0324544	0	0	0	0.0791075
615	0	0	0.300203	0.0933063	0	0	0	0.040568	0	0	0	0	0	0.0851927	0	0	0	0	0	0	0.348884	0.0892495	0	0	0	0	0	0	0	0	0	0.030426	0	0	0	0	0	0	0.0649087	0.0608519	0	0	0	0.0628803	0	0	0	0	0
474	0	0	0	0	0	0	0	0.407708	0	0	0	0	0	1.30426	0	0	0	0	0	0	0	0.144016	0	0	0	0	0	0	0	0	0	0	0	0	0	0	0	0	0	0	0	0	0	0	0	0	0	0	0
330	0.0507099	0	0	0.170385	0	0	0	0	0	0	0	0	0.0365112	0	0	0	0.119675	0.0547667	0.0649087	0	0.0486815	0	0	0	0.0324544	0	0	0.0466531	0	0	0	0	0	0	0	0.0608519	0	0.10142	0.0446247	0.0649087	0.0527383	0	0	0	0	0	0	0	0.0223124
273	0	0	0.0730223	0.634888	0	0	0	0.352941	0	0	0	0	0	0	0	0	0	0	0	0	0	0	0	0	0	0	0	0	0	0	0	0.0730223	0	0	0	0	0	0	0	0.0547667	0	0	0	0.0588235	0	0	0	0	0
422	0	0	0.109533	0.125761	0	0	0	0.283976	0	0.0588235	0	0	0	0.334686	0	0.0709939	0	0	0	0	0.363083	0.241379	0	0	0	0	0	0	0	0	0	0	0	0	0	0	0	0	0.0486815	0	0	0	0	0.107505	0	0	0	0	0
387	0	0.0892495	0	0	0	0.1643	0	0	0	0	0	0	0	0	0	0	0	0	0	0.0547667	0	0	0	0	0	0	0	0	0	0	0	0	0	0	0.0507099	0	0	0	0	0	0.0547667	0	0	0	0	0	0.356998	0	0
548	0	0	0	0	0	0	0	0	0	0	0	0	0	0	0	0	0	0	0	0	0.371197	0	0	0	0	0	0	0	0	0	0	0	0	0	0	0.115619	0	0	0.0851927	0.144016	0	0	0	0	0	0	0	0	0
554	0	0	0.0628803	0.174442	0	0	0	0.496957	0	0	0	0	0	0.6714	0	0	0	0	0	0	0.0527383	0.0912779	0	0	0	0	0	0	0	0	0	0	0	0	0	0	0	0	0	0	0	0	0	0	0.0425963	0	0	0	0
251	0.223124	0	0	0	0	0	0.127789	0	0	0	0	0	0	0	0	0	0.46856	0	0	0	0	0	0	0	0	0	0	0	0	0	0	0	0	0	0.204868	0	0	0	0	0	0	0	0	0	0	0	0	0	0
325	0	0	0.121704	0	0	0	0	0.154158	0	0	0	0	0	0	0	0	0	0	0	0	0	0	0	0	0	0.178499	0	0	0	0	0	0.419878	0	0	0	0	0	0	0	0	0	0	0	0.20284	0	0	0	0	0
116	0.0730223	0	0	0	0	0	0	0	0	0	0	0	0.0385396	0	0	0	0	0	0.0628803	0	0	0	0	0	0	0	0	0	0	0	0	0	0	0	0.0344828	0	0	0.158215	0	0	0	0	0	0	0	0	0	0	0
700	0	0	0	0.11359	0	0.0365112	0	0	0	0	0	0	0	0.107505	0	0	0	0	0	0	0	0.168357	0	0	0	0	0	0	0	0	0	0.135903	0	0	0	0	0	0	0	0	0	0	0	0	0	0	0	0	0
412	0	0.0588235	0.0486815	0	0	0	0	0.442191	0	0	0	0	0	0.744422	0	0	0	0	0	0	0	0	0	0	0	0	0	0	0	0	0	0.0872211	0	0	0	0	0	0	0	0	0	0	0	0	0	0	0	0	0
66	0	0	0	0	0	0	0	0	0	0	0.0446247	0	0	0	0	0	0	0	0	0	0	0	0	0	0	0.117647	0	0	0	0	0	0	0	0	0	0	0	0	0	0	0	0	0	0	0	0	0	0	0
195	0	0	0	0	0	0	0	0.0507099	0	0	0	0	0	0.312373	0	0	0	0	0	0	0.0567951	0	0	0	0	0	0	0	0	0.241379	0	0	0	0	0	0	0	0	0	0.0669371	0	0.0750507	0	0	0	0.0141988	0.30426	0.369168	0
245	0.119675	0	0	0	0	0	0	0	0	0	0	0	0	0	0	0	0.0466531	0	0	0	0	0	0	0	0	0	0	0	0	0	0	0	0	0	0	0	0	0.0547667	0.0588235	0	0	0	0	0	0	0	0	0	0
1205	0.0831643	0	0	0	0	0	0	0	0	0	0	0	0	0	0	0	0	0	0	0.0547667	0	0	0	0	0	0	0	0	0	0	0	0	0	0	0	0	0	0.0608519	0	0	0	0	0	0	0	0	0	0	0
173	0	0	0.176471	0	0	0	0	0	0	0	0	0	0	0	0	0	0	0.340771	0	0	0.178499	0.0892495	0	0	0	0	0	0	0	0	0	0.0527383	0	0	0	0	0	0	0.133874	0	0	0	0	0	0	0	0	0	0
24	0	0.294118	0	0	0	0.241379	0	0	0	0	0.27789	0	0	0	0	0	0	0	0	0	0	0	0	0	0	0	0	0	0	0	0	0	0	0	0	0	0	0.0993915	0	0	0	0	0	0	0	0	0	0	0
1040	0	0	0	0	0	0	0.0365112	0	0	0	0	0	0	0	0	0	0	0	0	0	0	0	0	0	0	0	0	0	0	0	0	0	0	0	0	0	0.0486815	0	0	0	0	0	0	0	0.10142	0	0	0	0
1074	0	0	0.131846	0	0	0	0	0.040568	0	0	0	0	0	0.135903	0	0	0	0	0	0	0.0588235	0	0	0	0	0.117647	0	0	0	0	0	0.0365112	0	0	0	0	0	0	0.821501	0.121704	0	0	0	0.241379	0	0	0	0	0
424	0	0	0.117647	0.184584	0	0.0567951	0	0	0	0	0	0	0	0	0	0.0263692	0	0	0	0.129817	0	0.221095	0	0	0	0	0	0	0	0	0	0.020284	0	0	0.109533	0.0527383	0	0	0.182556	0	0	0	0	0	0	0	0	0	0
754	0	0	0.0527383	0	0	0	0	0	0	0	0	0	0	0	0	0	0.0831643	0.0507099	0	0.0628803	0	0	0	0	0.0365112	0	0	0	0	0	0	0	0	0	0.030426	0	0	0	0	0	0	0	0	0.0466531	0	0	0	0	0
502	0	0	0.119675	0	0	0.0567951	0	0.0527383	0	0	0	0	0	0	0	0	0	0.125761	0	0	0	0	0	0	0	0.31643	0	0	0	0	0	0	0	0	0	0	0	0	0.129817	0	0	0	0	0.162272	0	0	0	0	0
297	0	0	0	0	0	0	0	0	0.0486815	0	0	0	0	0	0.0466531	0	0.0689655	0.190669	0	0.111562	0	0	0	0	0	0	0	0	0	0	0	0	0	0	0	0	0	0.0770791	0	0	0	0	0	0	0	0	0	0	0
248	0.0608519	0	0	0	0	0	0	0.131846	0	0	0	0	0	0.146045	0	0	0.111562	0	0	0	0	0	0	0	0	0	0.0365112	0	0	0	0	0	0	0.0263692	0	0	0	0	0	0.15213	0	0	0	0	0	0	0	0	0
824	0	0	0	0	0	0	0	0	0	0	0	0	0	0	0	0	0	0	0	0	0.0527383	0	0	0	0	0.292089	0	0	0	0	0	0.283976	0	0	0	0	0	0	0.0466531	0	0	0	0	0.11359	0	0	0	0	0
443	0	0	0	0	0	0	0	0	0	0.123732	0	0	0	0	0	0.0365112	0	0	0	0	0	0.0425963	0	0	0	0.0486815	0	0	0	0	0	0	0	0	0	0.241379	0	0.15213	0	0	0	0	0	0.105477	0	0	0	0	0
668	0	0	0	0.0588235	0	0	0	0	0	0	0	0	0	0	0	0	0	0	0	0	0	0	0	0	0	0	0	0	0	0	0	0.0365112	0	0	0	0.0689655	0	0	0	0	0	0	0	0	0	0	0	0	0
516	0	0	0	0	0	0	0.0811359	0	0	0	0	0	0	0.0344828	0	0	0	0	0	0	0	0	0	0	0	0	0	0.0365112	0	0	0	0	0	0	0	0	0	0	0	0	0	0	0	0	0	0.0486815	0	0	0
215	0	0	0.348884	0	0	0	0	0	0	0	0	0	0	0	0	0	0	0	0	0	0.119675	0	0	0	0	0	0	0	0	0.040568	0	0.0425963	0	0	0	0	0	0	0.192698	0.0547667	0	0	0	0	0	0	0.0933063	0.0608519	0
1255	0.0628803	0	0	0	0	0	0	0	0	0	0	0	0	0	0	0	0	0	0	0	0	0	0	0	0.117647	0	0	0	0	0	0	0	0	0	0	0	0	0.0466531	0	0	0	0	0	0	0	0	0	0	0
255	0	0	0	0	0	0	0	0	0	0.0628803	0	0	0	0	0	0	0	0.0669371	0	0	0	0	0	0	0	0.160243	0	0.0263692	0	0	0	0	0	0	0	0.117647	0	0	0	0	0	0	0	0	0	0	0	0	0
557	0	0	0	0	0	0.135903	0.231237	0	0	0	0	0	0	0	0	0	0	0.543611	0	0	0	0	0	0	0	0	0.0324544	0	0	0	0	0	0	0	0	0	0	0.0831643	0	0	0	0	0	0	0	0	0	0	0
600	0	0	0	0	0	0	0	0	0	0	0	0	0	0.156187	0	0	0	0	0	0	0.0507099	0.139959	0	0	0	0	0	0	0	0	0	0	0	0	0.0466531	0	0	0	0.0588235	0.131846	0	0	0	0.127789	0	0	0	0	0
929	0	0	0	0	0	0	0	0	0	0.030426	0	0	0.0649087	0	0	0	0.0446247	0	0	0	0	0	0	0	0	0	0	0	0	0	0	0	0	0	0	0	0	0	0	0	0	0	0	0	0	0	0	0	0
611	0	0	0	0.0446247	0	0	0	0.0385396	0	0	0	0	0	0	0	0	0	0	0	0.0588235	0	0	0	0	0	0	0	0	0	0	0	0	0	0	0	0.434077	0	0	0.0567951	0.0730223	0	0	0	0	0	0	0	0	0
618	0	0	0	0.109533	0	0	0	0.225152	0	0	0	0	0	0.407708	0	0	0	0.263692	0	0	0.0527383	0	0	0	0	0	0	0	0	0	0	0	0	0	0	0	0	0	0	0.184584	0	0	0	0	0	0	0	0	0
743	0	0	0	0	0	0	0	0.0283976	0	0	0	0	0	0.0933063	0	0	0	0	0	0	0	0	0	0	0	0	0	0	0	0	0	0	0	0	0.0324544	0.0791075	0	0	0	0	0	0	0	0	0	0	0	0	0
282	0	0	0	0	0	0	0	0	0	0	0	0	0	0	0	0	0.182556	0	0	0.0466531	0	0	0	0	0.0486815	0	0	0	0	0	0	0	0	0	0	0	0	0.0324544	0	0	0.0507099	0	0.11359	0	0	0	0	0	0
697	0	0	0	0	0.0628803	0.178499	0.040568	0.0365112	0	0	0	0.0527383	0.0283976	0.0811359	0	0	0	0.0730223	0	0.0872211	0	0.219067	0	0	0	0	0	0.0385396	0	0	0	0	0	0	0	0	0	0	0	0	0	0	0	0	0	0	0	0	0
1309	0	0	0.555781	0	0	0	0	0.237323	0	0	0	0	0	0.040568	0	0	0	0	0	0	0	0	0	0	0	0	0	0	0	0	0	0	0	0	0	0	0	0	0.172414	0	0	0	0	0	0	0	0	0	0
693	0	0	0	0	0	0	0	0	0	0	0	0	0	0	0	0	0	0	0	0	0	0.511156	0	0	0	0	0	0	0	0	0	0	0	0	0	0.0628803	0	0	0	0	0	0	0	0	0	0	0	0	0
534	0	0	0	0.0588235	0	0.0507099	0.040568	0.592292	0	0	0	0	0	0.0831643	0	0	0	0	0	0.107505	0	0.123732	0	0	0	0	0	0	0	0	0	0	0	0	0	0	0	0	0	0	0	0	0	0	0	0	0	0	0
67	0	0.0628803	0	0	0	0	0	0	0	0	0.0628803	0	0	0	0	0	0	0	0	0.0365112	0	0	0	0	0	0	0	0	0	0	0	0	0	0	0.176471	0	0	0	0	0.0628803	0	0	0	0	0	0	0	0	0
628	0	0	0	0	0	0	0	0.0588235	0	0	0	0	0	0	0	0	0	0	0	0	0	0	0	0	0	0	0	0	0	0	0	0	0	0	0	0.148073	0	0	0	0	0	0	0	0	0	0	0	0	0
725	0	0	0	0	0	0	0	0	0	0	0	0	0	0	0	0	0.174442	0	0	0	0.0669371	0.0466531	0	0	0	0	0	0	0	0	0	0	0	0	0	0	0	0	0	0	0	0	0	0.105477	0	0	0	0	0
464	0	0	0	0	0	0	0	0.273834	0	0	0	0	0	0.363083	0	0	0	0	0	0	0	0	0	0	0	0	0	0	0	0.0912779	0	0	0	0	0	0	0	0	0	0	0	0	0	0	0.040568	0	0	0.0527383	0
226	0	0	0	0	0	0.0851927	0	0	0	0	0	0.0466531	0	0	0	0	0	0	0	0	0	0	0	0	0	0	0	0	0	0	0.0385396	0	0	0	0	0	0	0	0	0	0	0	0	0	0	0	1.06491	0	0
43	0	0	0	0	0.0811359	0	0	0	0	0	0.117647	0	0	0	0	0	0	0.0730223	0	0	0.0649087	0	0.0385396	0	0.0730223	0	0	0	0	0	0	0	0	0	0.040568	0.0709939	0	0.0669371	0	0	0	0.0669371	0	0	0	0	0.0567951	0	0
792	0.0466531	0	0	0.10142	0	0.0628803	0.0283976	0.427992	0	0	0	0	0.0283976	0	0	0	0	0.0507099	0	0	0	0	0	0	0	0.247465	0	0	0	0	0	0.121704	0	0	0	0	0	0	0	0.115619	0	0	0	0	0	0.0365112	0	0	0
827	0	0	0	0	0	0	0	0	0	0	0	0	0	0	0.0466531	0	0	0	0	0	0	0	0	0	0	0.0567951	0	0	0	0	0	0	0	0	0	0	0	0	0.53144	0	0	0	0	0.618661	0	0	0	0	0
652	0	0	0.162272	0	0	0	0	0	0	0	0	0	0	0	0	0	0	0.0567951	0	0	0.168357	0.0547667	0	0	0	0.0547667	0	0	0	0	0	0	0	0	0.0507099	0	0	0.0486815	0.361055	0.154158	0.0446247	0	0	0	0	0	0	0	0
838	0	0	0.334686	0	0	0	0	0	0	0	0	0	0	0	0	0	0	0	0	0	0	0	0	0	0	0	0	0	0	0	0	0.0993915	0	0	0	0	0	0	0	0	0	0	0	0	0	0	0	0	0
491	0	0	0	0	0	0	0	0.375254	0	0	0	0	0	0.383367	0	0	0	0.0628803	0	0	0	0	0	0	0	0	0	0	0	0	0	0	0	0	0	0	0	0	0	0	0	0	0	0	0	0	0	0	0
664	0	0	0.0446247	0.0689655	0	0	0	0.15213	0	0	0	0	0	0.314402	0	0	0	0	0	0	0	0.314402	0	0	0	0	0	0	0	0	0	0.0324544	0	0	0	0	0	0	0	0.245436	0	0	0	0	0	0	0	0	0
58	0.0669371	0	0	0	0	0.184584	0	0	0	0	0.0973631	0	0	0	0	0	0	0	0	0	0	0	0	0	0	0	0	0	0	0	0	0	0	0	0.0527383	0	0	0	0	0	0	0	0	0	0	0	0	0	0
157	0	0	0	0	0	0	0	0	0	0	0	0	0	0	0	0	0	0	0	0	0	0	0.0425963	0	0	0	0	0	0	0	0	0	0	0	0	0	0	0	0	0	0	0	0	0	0	0	0	0	0
187	0	0	0	0	0	0	0	0	0	0	0	0	0	0	0	0	0	0	0	0	0	0	0	0	0	0	0	0	0	0	0	0	0	0	0	0	0	0	0	0	0	0	0	0	0	0	0	0	0
696	0	0	0	0.413793	0	0	0	0.123732	0	0	0	0	0.0466531	0	0	0	0	0.0425963	0	0	0	0.340771	0	0	0	0	0	0	0	0	0	0	0	0	0	0	0	0	0	0.269777	0	0	0	0	0	0	0	0	0
493	0	0	0	0	0	0	0	0.0425963	0	0	0	0	0	0	0	0	0	0	0	0	0	0	0	0	0	0	0	0	0	0	0	0.0547667	0	0	0	0	0	0	0	0	0	0	0	0	0	0	0	0	0
698	0	0	0	0.168357	0	0	0	0	0	0	0	0	0	0	0.0689655	0	0	0	0	0	0	0.204868	0	0	0	0	0	0	0	0	0	0	0	0	0	0	0	0	0	0.251521	0	0	0	0.174442	0	0	0	0	0
931	0	0	0	0	0.0811359	0	0	0	0	0	0	0	0	0	0	0	0	0	0.0588235	0.0851927	0	0	0	0	0	0	0	0	0	0	0	0	0	0	0	0	0	0	0	0	0	0	0	0	0	0	0	0	0
445	0	0	0	0	0	0	0	0	0	0	0	0	0	0	0	0.0344828	0	0	0	0	0	0	0	0	0	0	0	0	0	0	0	0	0	0	0	0	0	0	0	0	0	0	0	0	0.0588235	0	0.0365112	0	0
1261	0	0	0.217039	0	0	0	0	0	0	0	0	0	0	0	0	0	0	0	0	0	0	0	0	0	0	0	0	0	0	0	0	0	0	0	0	0	0	0	0.884381	0	0	0	0	0.302231	0	0	0	0	0
589	0	0	0	0.0507099	0	0.15213	0	0	0	0	0	0	0	0	0	0	0	0.0750507	0	0	0	0.0567951	0	0	0	0.111562	0	0	0	0	0	0.0527383	0	0	0	0.0527383	0	0	0	0.206897	0	0	0	0	0	0	0.0588235	0	0
76	0	0	0.545639	0	0	0	0	0	0	0	0.0425963	0	0	0	0	0	0.11359	0	0	0	0	0	0	0	0	0	0	0	0	0	0	0	0	0	0	0	0	0	0	0	0	0	0	0	0	0	0	0	0
813	0	0	0.0507099	0.0567951	0	0	0	0.281947	0	0	0	0	0.107505	0.448276	0	0	0	0.0689655	0	0	0.219067	0	0	0	0	0	0	0	0	0	0	0.0689655	0	0	0	0	0	0	0	0	0	0	0	0	0	0	0	0	0
250	0	0	0	0	0	0	0	0	0	0	0	0	0	0	0	0	0	0	0	0	0	0	0	0	0	0	0	0	0	0	0	0	0	0	0	0	0	0	0.0588235	0	0	0	0	0	0	0	0	0	0
239	0	0	0	0.0547667	0	0	0	0.111562	0	0	0	0	0	0.0385396	0	0	0	0	0	0	0	0.0628803	0	0	0	0	0	0	0	0	0	0	0	0	0	0	0	0	0	0	0	0	0	0	0	0	0.125761	0	0
517	0	0	0	0	0	0	0.030426	0.395538	0	0	0	0	0	0.478702	0	0	0	0	0	0	0	0	0	0	0	0	0	0	0	0	0	0	0	0	0	0	0	0	0	0	0	0	0	0	0	0	0	0	0
240	0	0	0	0	0	0	0.0588235	0.121704	0	0.0223124	0	0	0	0	0	0	0	0	0	0	0	0	0	0	0	0	0	0	0	0	0	0	0	0	0	0	0	0	0	0	0	0.237323	0	0	0	0	0	0	0.0649087
39	0	0	0	0	0	0	0	0	0	0	0.135903	0	0.158215	0	0	0	0.119675	0	0.241379	0	0	0	0	0	0	0	0	0	0	0	0	0	0	0	0.180527	0	0	0	0	0	0	0	0	0	0	0	0.0628803	0	0
953	0	0	0	0	0	0	0	0.168357	0	0	0	0	0	0.369168	0	0	0	0	0	0	0	0	0	0	0	0	0	0	0	0	0	0	0	0	0	0	0	0	0	0.198783	0	0	0	0.0608519	0	0	0	0	0
591	0	0	0	0	0	0	0	0.356998	0	0	0	0	0	0.0953347	0	0	0	0.0588235	0	0	0	0.178499	0	0	0	0	0	0	0	0	0	0	0	0	0	0	0	0	0	0.117647	0	0	0	0	0	0	0	0	0
280	0	0	0.953347	0	0	0	0	0.0425963	0	0	0	0	0	0	0	0	0	0	0	0	0.0689655	0	0	0	0	0	0	0	0	0	0	0	0	0	0	0	0	0	0.135903	0	0	0	0	0	0	0	0	0	0
425	0	0	0	0.0953347	0	0	0	0.0263692	0	0	0	0	0	0	0	0.0344828	0	0.139959	0	0	0	0	0	0	0	0	0	0	0	0	0	0	0	0	0	0	0	0	0.196755	0	0	0	0	0.0608519	0	0	0	0	0
473	0	0	0.0588235	0	0	0.0527383	0	0.229209	0	0	0	0	0	0.628803	0	0	0	0	0	0	0	0.0223124	0	0	0	0.0892495	0	0	0	0	0	0	0	0	0	0	0	0	0	0	0	0	0	0.0588235	0	0	0	0	0
271	0	0	0	0	0	0	0	0	0	0.0466531	0	0	0	0	0	0.0770791	0	0	0	0	0	0	0	0	0	0	0	0	0	0	0	0	0	0	0	0	0	0	0	0	0	0	0	0	0	0	0	0	0
658	0	0	0.275862	0	0	0	0	0	0	0	0	0	0	0.0446247	0	0	0	0	0	0	0	0	0	0	0	0.121704	0	0	0	0	0	0	0	0	0	0	0	0	0	0	0	0	0	0.160243	0	0	0	0	0
547	0	0	0	0	0	0	0	0	0	0	0	0	0	0	0	0	0	0	0	0	0	0	0	0	0	0	0	0	0	0	0	0	0	0	0	0	0	0	0	0	0	0	0	0	0	0	0	0	0
1102	0	0	0	0	0	0	0	0	0	0	0	0	0	0.0770791	0	0	0	0	0	0	0.267748	0	0	0	0	0.0567951	0	0	0	0	0	0	0	0	0	0.11359	0	0	0.535497	0	0	0	0	0	0	0	0	0	0
441	0	0	0	0	0	0	0	0	0	0.030426	0	0	0	0	0	0.030426	0	0	0	0	0	0	0	0	0	0	0	0	0	0	0	0.0223124	0	0	0	0.0547667	0	0	0	0	0	0	0	0	0	0	0	0	0
970	0	0	0	0	0	0	0	0	0	0	0	0	0	0	0.105477	0	0	0.286004	0	0.107505	0	0	0	0	0	0	0	0	0	0	0	0	0	0	0	0.0770791	0	0.0892495	0	0	0	0	0	0	0	0	0	0	0
314	0	0	0	0	0	0	0	0.251521	0.040568	0	0	0	0	0.119675	0	0	0	0.111562	0	0	0	0.15213	0	0	0	0	0	0	0	0	0	0	0	0	0	0.0689655	0	0	0	0	0	0	0	0	0	0	0	0	0
531	0	0	0	0.109533	0	0	0	0.0263692	0	0	0	0	0	0.0791075	0	0	0	0	0	0.0466531	0.0567951	0.10142	0	0	0	0.0649087	0	0	0	0	0	0	0	0.030426	0	0	0	0	0	0.194726	0	0	0	0	0	0	0	0	0
212	0	0	0	0	0	0	0	0	0	0	0	0	0	0	0	0	0	0	0	0	0	0	0	0	0	0	0	0	0	0	0	0	0	0	0	0.0649087	0	0.0567951	0	0	0	0	0	0	0	0	0	0.0750507	0
197	0	0	0	0	0	0	0.0527383	0	0	0	0	0	0	0	0	0	0	0	0	0.0425963	0	0	0.0344828	0	0	0	0	0	0	0	0	0	0	0	0.194726	0	0	0	0.0831643	0	0	0	0	0	0	0	0.0365112	0	0
177	0	0	0	0	0	0	0	0	0	0	0	0	0	0	0	0	0.0608519	0	0.0649087	0	0	0	0	0	0	0	0	0	0	0	0	0	0	0	0.040568	0.0486815	0	0	0	0	0	0	0	0	0	0	0	0	0
469	0	0	0	0	0	0	0	0	0	0	0	0	0.0527383	0	0	0	0	0	0	0	0	0	0	0	0	0	0	0	0	0	0	0	0	0	0	0	0	0	0	0	0	0	0	0	0	0	0	0	0
468	0	0	0	0	0	0	0	0.192698	0	0	0	0	0	0	0	0	0	0	0	0	0	0	0	0	0	0	0	0	0	0	0	0	0	0	0	0	0	0.0527383	0	0	0	0	0	0	0	0	0	0.125761	0
504	0	0	0.182556	0.121704	0	0	0	0.0283976	0	0	0	0	0	0.0446247	0	0	0	0	0	0	0	0	0	0	0	0.10142	0	0	0	0	0	0	0	0	0	0	0	0	0.11359	0	0	0	0	0.172414	0	0	0	0	0
213	0	0	0	0	0	0	0.0709939	0	0	0	0	0	0	0	0.105477	0	0	0	0	0	0	0	0.0344828	0	0	0	0	0	0	0	0	0	0	0	0	0	0	0	0	0	0	0	0	0	0	0	0	0	0
726	0	0	0.395538	0	0	0	0	0	0	0	0	0	0	0	0	0	0	0	0	0	0.123732	0.0344828	0	0	0	0	0	0	0	0	0	0.0649087	0	0	0	0	0	0	0.375254	0	0	0	0	0	0	0	0	0	0
128	0.0953347	0.0608519	0	0	0	0	0	0	0	0	0	0	0	0	0	0	0	0	0.0608519	0.0527383	0	0	0	0	0	0	0	0	0	0	0	0	0	0	0	0	0	0	0	0	0	0	0	0	0	0	0	0	0
881	0	0	0	0	0	0	0	0	0	0	0	0	0	0	0	0	0	0	0	0	0	0	0.0446247	0	0	0	0	0	0	0	0	0	0	0	0	0	0	0.0446247	0	0	0	0	0	0	0	0	0	0	0
224	0	0	0	0	0	0	0	0	0	0	0	0	0	0	0	0	0	0	0	0	0	0	0	0	0	0	0	0	0	0	0	0.0709939	0	0	0	0	0	0	0	0.127789	0	0	0	0	0	0	0	0	0
193	0	0	0	0	0	0	0	0.117647	0	0	0	0	0	0.210953	0	0	0	0	0	0	0	0	0	0	0	0.119675	0	0	0	0	0	0.11359	0	0	0	0	0	0	0	0	0	0	0	0	0.0750507	0	0	0	0
376	0	0.217039	0	0	0	0	0	0	0	0	0	0	0	0.0466531	0	0	0	0	0	0	0.186613	0	0	0	0	0	0	0.0223124	0	0	0	0	0	0	0	0	0	0	0	0	0	0	0	0	0	0	0	0	0
490	0	0	0	0	0	0	0	0.0385396	0	0	0	0	0	0	0	0	0	0	0	0	0	0.0608519	0	0	0	0	0.0507099	0	0	0	0	0	0	0	0	0	0	0	0	0	0	0	0	0	0	0	0	0	0
511	0	0	0	0	0	0	0.0324544	0.3286	0	0	0	0	0	0	0	0	0	0	0	0	0.0324544	0	0	0	0	0	0	0	0	0	0	0.0324544	0	0	0	0	0	0	0	0	0	0	0	0	0	0	0	0	0
236	0	0	0	0	0	0	0	0	0	0	0	0	0	0	0	0	0	0	0	0	0	0	0	0	0	0	0	0	0	0	0	0	0	0	0	0	0	0	0	0	0	0	0	0	0	0	0.981744	0	0
190	0	0	0	0	0	0	0	0	0	0	0	0	0	0	0	0	0	0	0	0	0	0	0	0	0	0	0	0	0	0.0466531	0	0	0	0	0	0	0	0	0	0	0	0	0	0	0	0	0	0	0
829	0	0	0.0892495	0	0	0	0	0	0	0	0	0	0	0	0.0547667	0	0	0	0	0	0.182556	0	0	0	0	0.0547667	0	0	0	0	0	0.0953347	0	0	0	0	0	0	0.137931	0	0	0	0	0.0547667	0	0	0	0	0
214	0	0	0	0	0	0	0	0.0628803	0	0	0	0	0	0	0	0	0.0608519	0	0	0	0	0	0	0	0	0	0	0	0	0.040568	0	0	0	0	0	0	0	0	0	0	0	0.129817	0	0	0	0	0.0567951	0	0
694	0	0	0	0.119675	0	0	0	0.168357	0	0	0	0	0	0.0953347	0	0	0	0	0	0	0	0.415822	0	0	0	0	0	0	0	0	0	0	0	0	0	0.0507099	0	0	0	0.0486815	0	0	0	0	0	0	0	0	0
645	0	0	0	0.0872211	0	0	0	0.0385396	0	0	0	0	0	0	0	0	0	0.109533	0	0	0	0.37931	0	0	0	0	0	0	0	0	0	0	0	0	0	0.0567951	0	0	0	0.0567951	0	0	0	0	0	0	0	0	0
802	0	0	0.0507099	0.117647	0	0.162272	0	0.0892495	0	0	0	0	0	0	0	0	0	0.0527383	0	0	0.0547667	0	0	0	0	0	0	0	0	0	0	0	0	0	0	0	0	0	0	0.0527383	0	0	0	0	0	0	0	0	0
134	0.0872211	0	0	0	0	0	0	0	0	0	0	0	0	0	0	0	0	0	0.0425963	0	0	0	0	0	0	0	0	0	0	0	0	0	0	0	0	0	0	0	0.0649087	0	0	0	0	0	0	0	0	0	0
1057	0	0	0	0	0	0	0	0	0	0	0	0	0	0	0	0	0	0	0	0	0.146045	0	0	0	0	0.141988	0	0	0	0	0	0.166329	0	0	0	0.0567951	0	0	0	0	0	0	0	0.0649087	0	0	0	0	0
413	0	0.0689655	0	0.0527383	0	0	0	0	0	0.0243408	0	0	0	0	0	0	0	0.0608519	0	0.0446247	0	0	0	0	0	0	0	0	0	0	0	0	0	0	0	0	0	0	0	0.565923	0	0	0	0	0	0	0	0	0
476	0	0	0	0.172414	0	0	0	0.0425963	0	0	0	0	0	0	0	0	0	0	0	0	0	0.273834	0	0	0	0	0	0	0	0	0	0	0	0	0	0	0	0	0	0	0	0	0	0	0	0	0	0	0
626	0	0	0	0.0527383	0	0	0	0.229209	0	0	0	0	0	0.423935	0	0	0	0	0	0	0	0	0	0	0	0	0	0	0	0	0	0.0851927	0	0	0.0466531	0	0	0	0	0	0	0	0	0	0	0	0	0	0
131	0	0	0	0	0	0	0	0	0	0	0	0	0	0	0.0324544	0	0	0	0	0	0	0	0	0	0	0.206897	0	0	0	0	0.0892495	0	0	0	0	0	0	0	0.0851927	0	0	0	0	0	0	0	0	0	0
263	0.0344828	0	0	0	0	0	0	0	0	0	0	0	0	0	0	0	0	0	0.0486815	0	0	0	0	0	0.030426	0	0	0	0	0	0	0	0	0	0	0	0	0.0425963	0	0	0	0	0	0	0	0	0	0	0
778	0	0	0	0.137931	0	0	0	0	0	0	0	0	0	0	0	0	0	0	0	0	0.243408	0	0	0	0	0	0	0	0	0	0	0	0	0	0	0	0	0	0.139959	0.0851927	0	0	0	0	0	0	0	0	0
710	0	0	0	0	0	0	0	0	0	0	0	0	0	0	0	0	0	0	0	0	0	0.107505	0	0	0	0	0.0344828	0	0	0	0	0	0	0	0	0	0	0	0.0689655	0.0709939	0	0	0	0.0628803	0	0	0	0	0
52	0	0	0	0	0.111562	0	0	0	0	0	0.119675	0	0	0	0	0	0	0	0	0	0	0.0507099	0	0	0	0	0	0	0	0	0	0	0	0	0	0	0	0	0	0	0	0	0	0	0	0	0	0	0
1082	0	0	0	0	0	0	0	0	0	0	0	0	0	0.184584	0	0	0	0.0527383	0	0	0	0	0	0	0	0	0	0	0	0	0	0	0	0	0	0.0608519	0	0	0	0.0689655	0	0	0	0	0	0	0	0	0
835	0	0	0	0	0	0	0	0	0	0	0	0	0	0	0	0	0	0	0	0.0527383	0.121704	0	0	0	0	0	0	0	0	0	0	0	0	0	0	0	0	0	0	0	0	0	0	0	0	0	0	0	0
303	0	0	0	0	0	0	0	0	0	0	0	0	0	0	0	0	0	0	0	0	0	0	0	0	0	0	0	0	0	0	0	0	0	0	0	0	0	0	0	0	0	0	0	0	0.040568	0.030426	0	0	0
515	0	0	0	0	0	0	0	0	0	0	0	0	0	0	0	0	0	0	0	0	0	0	0	0	0	0	0	0.123732	0	0	0	0	0	0	0	0	0	0	0	0	0	0	0	0	0	0	0	0	0
636	0	0	0	0.0466531	0	0	0	0	0	0	0	0	0	0	0	0	0	0	0	0	0.0507099	0	0	0	0	0	0	0	0	0	0	0	0	0	0	0.0324544	0	0	0	0	0	0	0	0	0	0	0	0	0
488	0	0	0	0	0	0	0	0.115619	0	0	0	0.0365112	0	0.0709939	0	0	0	0	0	0	0	0	0	0	0	0	0	0	0	0	0	0	0	0	0	0.0385396	0	0	0	0	0	0	0	0	0	0	0	0	0
596	0	0	0.0507099	0.0486815	0	0	0	0	0	0	0	0	0	0	0	0	0	0	0	0	0.0567951	0	0	0	0	0	0	0	0	0	0	0	0	0	0.0547667	0	0	0	0	0	0	0	0	0	0	0	0	0	0
551	0	0	0	0	0	0	0	0	0	0	0	0	0.0344828	0	0	0	0	0	0	0	0	0	0	0	0	0	0	0	0	0	0	0	0	0	0	0	0	0	0	0	0	0	0	0	0	0	0.0547667	0	0
393	0	0.0933063	0	0	0	0	0	0	0	0	0	0.146045	0	0	0.188641	0	0	0	0	0	0	0	0	0	0	0	0	0	0	0	0	0	0	0	0	0	0	0	0	0	0	0	0	0	0	0	0	0	0
486	0	0	0	0	0	0.251521	0	0	0	0	0	0	0	0	0	0	0	0	0	0	0	0	0	0.0831643	0	0.0608519	0	0	0	0	0	0	0	0	0	0	0	0	0	0	0	0	0	0	0	0	0	0	0
132	0	0	0.139959	0	0	0	0	0	0	0.0791075	0	0	0	0	0	0	0.0425963	0	0	0	0	0	0	0	0.0486815	0	0	0	0	0	0	0.0628803	0	0	0.040568	0	0	0	0	0	0	0	0.0547667	0	0.0365112	0.0263692	0	0	0
483	0	0	0	0	0	0	0	0	0	0	0	0	0	0	0	0	0	0	0.117647	0	0	0	0	0	0	0	0	0	0	0	0	0	0	0	0	0	0	0	0	0	0	0	0	0	0	0	0	0	0
811	0	0	0	0.0588235	0	0	0	0.129817	0	0	0	0	0	0.0770791	0	0	0	0	0	0	0	0	0	0	0	0	0	0	0	0	0	0	0	0	0	0	0	0	0	0	0	0	0	0	0	0	0	0	0
552	0	0	0	0	0	0	0	0	0	0	0	0	0	0	0	0	0	0	0	0	0	0	0	0	0	0	0	0	0	0	0	0	0	0	0	0	0	0	0	0	0	0	0	0	0	0	0.249493	0	0
1231	0	0	0	0	0	0	0	0	0	0	0	0	0	0	0	0	0	0	0	0	0	0	0	0	0	0	0	0	0	0	0	0	0	0	0	0	0	0.10142	0	0	0	0	0	0	0	0	0	0	0
163	0	0	0	0	0	0	0	0	0	0	0	0	0	0	0	0	0	0	0	0	0	0	0	0	0	0	0	0	0	0	0	0	0	0	0	0	0	0	0	0	0	0	0	0	0	0	0	0	0.0365112
269	0	0	0	0	0	0	0	0	0	0	0	0	0	0	0	0	0	0	0	0	0	0	0	0	0	0	0	0	0	0	0	0	0	0	0.0365112	0	0	0	0	0	0	0	0	0.0547667	0	0	0	0	0
895	0	0	0	0	0	0	0	0	0	0	0	0	0	0	0	0	0	0	0	0	0	0	0	0	0	0	0	0	0	0	0	0	0	0	0	0	0	0	0	0	0	0	0	0	0	0	0	0	0
210	0	0	0	0	0	0	0	0	0	0	0	0	0	0	0	0	0	0	0	0	0	0	0	0	0	0	0	0	0	0	0	0	0	0	0	0	0	0	0.0547667	0.121704	0	0	0	0	0	0	0	0	0
841	0	0	0	0	0	0	0	0.0750507	0	0	0	0	0	0	0	0	0	0	0	0	0	0	0	0	0	0	0	0	0	0	0	0	0	0	0	0.221095	0	0	0	0	0	0	0	0.127789	0	0	0	0	0
714	0	0	0	0.117647	0	0	0	0	0	0	0	0	0	0	0	0	0	0	0	0	0	0.0953347	0	0	0	0.0365112	0	0	0	0	0	0	0	0	0	0.0689655	0	0	0.0486815	0.0608519	0	0	0	0	0	0	0	0	0
1232	0	0	0	0	0	0	0	0	0	0	0	0	0	0	0	0	0	0	0	0	0	0	0	0	0	0	0	0	0	0	0	0	0	0	0	0	0	0	0	0	0	0	0	0	0	0	0	0	0
249	0	0.168357	0	0	0	0	0	0	0	0	0	0	0	0	0	0	0.111562	0	0	0	0	0	0	0	0	0	0	0	0	0	0	0	0	0	0.0385396	0	0	0	0.0669371	0	0	0	0	0.0547667	0	0	0	0	0
844	0	0	0.0628803	0	0	0	0	0	0	0	0	0	0	0	0	0	0	0	0	0	0.0770791	0	0	0	0	0.109533	0	0	0	0	0	0.0770791	0	0	0	0	0	0	0	0	0	0	0	0	0	0	0	0	0
1065	0	0	0	0	0	0	0	0	0	0	0	0	0	0	0	0	0.0689655	0	0	0	0	0	0	0	0	0	0	0	0	0	0	0	0	0	0	0	0	0	0	0	0	0	0	0	0	0	0	0	0
712	0	0	0.0730223	0.0567951	0	0	0	0	0	0	0	0	0	0	0	0	0	0	0	0	0.0547667	0.0851927	0	0	0	0	0	0	0	0	0	0	0	0	0	0	0	0	0	0	0	0	0	0.0425963	0	0	0	0	0
1418	0	0	0	0	0	0	0	0.103448	0	0	0	0	0	0.117647	0	0	0	0	0	0	0	0	0	0	0	0	0.0486815	0	0	0	0	0	0	0	0	0	0	0	0.361055	0	0	0	0	0	0	0	0	0	0
437	0	0	0	0	0	0	0	0.0385396	0	0	0	0	0	0.237323	0	0.0283976	0	0	0	0	0.0547667	0	0	0	0	0	0	0	0	0	0	0	0	0	0	0	0	0	0	0.0811359	0	0	0	0	0	0	0	0	0
1285	0	0	0	0	0	0	0	0	0	0	0	0	0	0	0	0	0	0	0	0	0	0	0	0	0	0	0	0	0	0	0	0	0	0	0	0	0	0	0	0	0	0	0	0	0	0	0	0	0
948	0	0	0.0425963	0	0	0	0	0	0	0	0	0	0	0	0	0	0	0	0	0	0	0	0	0	0	0	0	0	0	0	0	0	0	0	0	0	0	0	0.0791075	0	0	0	0	0	0	0	0	0	0
258	0	0	0	0	0	0	0	0	0	0	0	0	0	0	0	0	0	0.0567951	0.0953347	0	0	0	0	0	0	0.156187	0	0	0	0	0	0	0	0	0	0	0	0	0	0	0	0	0	0.184584	0	0	0	0	0
1031	0	0	0	0	0	0	0	0	0	0	0	0	0.0649087	0	0	0	0.117647	0	0	0	0	0	0	0	0	0	0	0	0	0	0	0	0	0	0	0	0.0608519	0	0	0	0	0	0	0	0	0	0	0	0
876	0	0	0	0	0	0	0	0.0892495	0	0	0	0	0	0.221095	0	0	0	0	0	0	0	0	0	0	0	0.0466531	0	0	0	0	0	0	0	0	0	0	0	0	0	0	0	0	0	0	0	0	0	0	0
640	0	0	0	0.0669371	0	0	0	0.0831643	0	0	0	0	0	0	0	0	0	0.0750507	0	0	0	0.146045	0	0	0	0	0	0	0	0	0	0	0	0	0	0.137931	0	0	0	0	0	0	0	0	0	0	0	0	0
1137	0	0	0.1643	0	0	0.0588235	0	0	0	0	0	0	0	0	0	0	0.0628803	0	0	0	0.040568	0	0	0	0	0	0	0	0	0	0	0	0	0	0	0	0	0	0.156187	0	0	0	0	0.103448	0	0	0	0	0
629	0	0	0	0.0933063	0	0	0	0	0	0	0	0	0	0	0	0	0	0.105477	0	0	0	0	0	0	0	0	0	0.0446247	0	0	0	0	0	0	0	0	0	0	0.190669	0	0	0	0	0	0	0.030426	0	0	0
722	0	0	0	0	0	0	0	0	0	0	0	0.0446247	0	0.0446247	0	0	0	0	0	0	0	0.0547667	0	0	0	0	0	0	0	0	0	0	0	0	0	0	0	0	0	0.0466531	0	0	0	0	0	0	0	0	0
996	0.0466531	0	0	0	0	0	0	0.0466531	0	0	0	0	0	0	0	0	0	0	0.0669371	0	0	0	0	0	0.0507099	0	0	0	0	0	0	0	0	0	0.0547667	0	0	0.109533	0	0	0	0	0	0	0	0	0	0	0
1067	0	0	0	0	0	0	0	0	0	0	0	0	0	0	0	0	0	0	0	0	0	0	0	0	0	0.166329	0	0	0	0	0	0	0	0	0	0	0	0	0	0.525355	0	0	0	0	0	0	0	0	0
232	0	0	0	0	0	0	0	0.0425963	0	0	0	0	0	0.192698	0	0	0	0	0	0	0	0.0486815	0	0	0	0	0	0	0	0.0365112	0	0	0	0	0	0	0	0	0	0	0	0	0	0	0	0	0	0.219067	0
357	0	0	0	0	0	0	0	0	0	0	0	0	0	0	0	0	0	0	0	0	0	0	0	0	0	0	0	0	0	0	0	0	0	0	0	0	0	0	0	0	0.0446247	0	0	0	0	0	0	0	0.0486815
602	0	0	0	0.237323	0	0	0	0	0	0	0	0	0	0.298174	0	0	0	0	0	0	0	0	0	0	0	0	0	0	0	0	0	0	0	0	0	0	0	0	0	0	0	0	0	0	0	0	0	0	0
1138	0	0	0	0	0	0	0	0	0	0	0	0	0	0	0	0	0.0446247	0	0	0	0	0	0	0	0	0	0	0	0	0	0	0	0	0.0324544	0	0	0	0	0	0	0	0	0	0	0	0	0	0	0
484	0	0	0	0	0	0	0	0	0	0	0	0	0	0	0	0	0	0	0	0	0	0	0	0	0	0	0	0	0	0	0	0	0	0	0.0365112	0	0	0	0	0	0	0	0	0	0	0	0	0	0
621	0	0	0.0588235	0	0	0.0527383	0.0324544	0	0	0	0	0	0	0	0	0	0	0	0	0	0	0	0	0	0	0.0567951	0	0	0	0	0	0.0770791	0	0	0	0	0	0	0	0.0831643	0	0	0	0	0	0	0	0	0
867	0	0	0	0	0	0	0	0	0	0	0	0	0	0	0	0	0	0	0	0	0	0	0	0	0	0	0	0	0	0	0	0	0	0.0425963	0.109533	0	0.0588235	0	0	0	0	0	0	0	0	0	0	0	0
598	0	0	0	0.0567951	0	0	0	0.184584	0	0	0	0	0	0	0	0	0	0	0	0	0	0.0689655	0	0	0	0	0	0	0	0	0	0	0	0	0	0	0	0	0	0	0	0	0	0	0	0	0	0	0
935	0	0	0	0	0	0	0	0	0	0	0	0	0	0	0	0	0	0	0	0	0	0	0	0	0	0	0	0	0	0	0	0	0	0	0	0	0	0	0	0	0	0	0	0	0	0	0	0	0
655	0	0	0	0.156187	0	0	0	0	0	0	0	0	0	0	0	0	0	0	0	0	0	0	0	0	0	0	0.040568	0	0	0	0	0	0	0	0	0	0	0	0.0486815	0	0	0	0	0.0750507	0	0	0	0	0
590	0	0	0	0	0	0	0	0	0	0	0	0	0	0	0	0	0	0	0	0	0	0	0	0	0	0	0	0	0.0486815	0	0	0	0	0	0	0	0	0	0	0	0	0	0	0	0	0	0	0	0
789	0	0	0	0.474645	0	0	0	0	0	0	0	0	0	0.040568	0	0	0	0	0	0	0	0	0	0	0	0	0	0	0	0	0	0	0	0	0	0	0	0	0	0	0	0	0	0	0	0	0	0	0
612	0	0	0	0	0	0	0	0	0	0.0263692	0	0	0	0	0	0	0	0	0	0	0	0.0750507	0	0	0	0	0	0	0	0	0	0	0	0	0	0	0	0.0425963	0	0	0	0	0	0	0	0	0	0	0
859	0	0	0	0	0	0	0	0.117647	0	0	0	0	0	0.206897	0	0	0	0	0	0	0	0	0	0	0	0	0	0	0	0	0	0.105477	0	0	0	0	0	0	0	0.0588235	0	0	0	0	0	0	0	0	0
708	0	0	0	0.0709939	0	0	0	0	0	0	0	0	0	0	0	0	0	0.154158	0	0.040568	0	0.111562	0	0	0	0	0	0	0	0	0	0	0	0	0	0	0	0	0	0	0	0	0	0	0	0	0	0	0
1266	0.0892495	0	0	0	0	0	0	0	0	0	0	0	0	0	0	0	0	0	0	0	0	0	0	0	0	0	0	0	0	0	0	0.109533	0	0	0	0	0	0	0.425963	0	0	0	0	0.0709939	0	0	0	0	0
1239	0	0	0	0	0	0	0	0.30426	0	0	0	0	0	0.131846	0	0	0	0	0	0	0	0	0	0	0	0	0	0	0	0	0	0	0	0	0	0	0	0	0	0	0	0	0	0	0	0	0	0	0
715	0	0	0	0	0	0	0	0.298174	0	0	0	0	0	0.186613	0	0	0	0	0	0	0	0.0324544	0	0	0	0	0	0	0	0	0	0	0	0	0	0	0	0	0	0	0	0	0	0	0	0	0	0	0
848	0	0	0	0	0	0	0	0.0993915	0	0	0	0	0	0	0	0	0	0	0	0	0.107505	0	0	0	0	0	0	0.0324544	0	0	0	0	0	0	0	0	0	0	0.233266	0	0	0	0	0	0	0	0	0	0
749	0	0	0.0446247	0	0	0	0	0	0	0	0	0	0	0	0	0	0	0	0	0	0	0	0	0	0	0	0	0	0	0	0	0	0	0	0	0	0	0	0	0	0	0	0	0	0	0	0	0	0
471	0	0	0	0	0	0	0	0	0	0	0	0	0	0.208925	0	0	0	0	0	0	0	0	0	0	0	0	0	0	0	0	0	0	0	0	0	0	0	0	0	0	0	0	0	0	0	0	0	0	0
463	0	0	0	0	0	0	0	0	0	0	0	0	0	0.040568	0	0	0	0	0	0	0	0	0	0	0	0	0	0	0	0	0	0	0.0750507	0	0	0	0	0	0	0	0	0	0	0	0	0	0	0	0
550	0	0	0	0	0	0	0	0	0	0	0	0	0	0	0	0	0	0	0	0	0	0	0	0	0	0	0	0	0	0	0	0	0	0	0	0	0	0	0	0	0	0	0	0	0	0	0	0	0
1310	0	0	0.385396	0	0	0	0	0.040568	0	0	0	0	0	0	0	0	0	0	0	0	0	0	0	0	0	0	0	0	0	0	0	0	0	0	0	0	0	0	0.144016	0	0	0	0	0	0	0	0	0	0
1214	0	0	0	0	0	0	0	0	0	0	0	0	0	0	0	0	0	0	0	0	0	0	0	0	0	0	0	0	0	0	0	0	0	0	0	0	0	0	0	0	0.0628803	0	0	0	0	0	0	0	0
342	0	0	0	0	0	0	0	0	0	0	0	0	0	0	0	0	0	0	0	0	0	0	0	0	0	0	0	0	0	0	0	0	0	0	0	0	0	0.0385396	0	0	0	0	0	0	0	0	0	0	0.0425963
506	0	0	0	0.0385396	0	0	0	0.26572	0	0	0	0	0.0324544	0.0933063	0	0	0	0.0527383	0	0	0	0.0446247	0	0	0	0	0	0	0	0	0	0	0	0	0	0	0	0	0	0.0709939	0	0	0	0	0	0	0	0	0
728	0	0	0	0	0	0	0	0.030426	0	0	0	0	0	0.137931	0	0	0	0	0	0	0	0.0466531	0	0	0	0	0	0	0	0	0	0	0	0	0	0	0	0	0	0	0	0	0	0	0	0	0	0	0
971	0	0	0	0	0	0	0	0	0	0	0	0	0	0	0	0	0	0	0	0	0	0	0	0	0	0	0	0	0	0.0385396	0	0	0	0	0	0	0	0	0	0	0	0.125761	0	0	0	0	0	0	0
361	0	0	0	0	0	0	0	0.0324544	0.0588235	0	0	0	0.030426	0	0	0	0	0	0	0	0	0	0	0	0	0	0	0	0	0.0344828	0	0.0425963	0.0446247	0.030426	0	0	0	0	0	0	0	0	0	0	0	0	0	0	0.0507099
660	0	0	0	0	0	0	0	0.0872211	0	0	0	0	0	0.121704	0	0	0	0.119675	0	0	0.040568	0	0	0	0	0	0	0	0	0	0	0	0	0	0	0	0	0	0	0	0	0	0	0	0	0.0223124	0	0	0
609	0	0	0	0	0	0	0	0	0	0	0	0	0	0.11359	0	0	0	0	0	0	0	0	0	0	0	0	0	0	0	0	0	0	0	0	0	0	0	0	0	0	0	0	0	0	0	0	0	0	0
1522	0	0	0	0	0	0	0	0	0	0	0	0	0	0	0	0	0	0	0	0	0	0	0	0	0	0	0	0	0	0	0	0	0	0	0	0	0	0	0	0	0	0	0	0	0	0	0	0	0
1010	0	0	0	0	0	0	0	0	0	0	0	0	0	0	0	0	0.119675	0	0	0	0	0	0	0.040568	0	0	0	0	0	0	0	0	0	0	0	0	0	0	0	0	0	0	0	0	0	0	0	0	0
732	0	0	0.0628803	0	0	0	0	0.0365112	0	0	0	0	0	0	0	0	0	0	0	0	0.133874	0.0344828	0	0.0425963	0	0.0446247	0	0	0	0	0	0	0	0	0	0.0770791	0	0	0.0588235	0	0	0	0	0	0	0	0	0	0
875	0	0	0.0567951	0	0	0	0	0	0	0	0	0	0	0	0	0	0	0	0	0	0	0	0	0	0	0.0608519	0	0	0	0	0	0.0324544	0	0	0	0.0730223	0	0	0	0.0628803	0	0	0	0	0	0	0	0	0
34	0	0	0	0	0	0	0	0	0	0	0.182556	0	0	0.0344828	0	0	0	0	0	0	0	0.0486815	0	0	0	0	0	0	0	0	0	0	0	0	0	0	0	0	0	0	0	0	0	0	0	0	0	0	0
399	0	0.0770791	0	0	0	0	0	0	0	0	0	0	0	0	0	0	0	0	0	0.0649087	0	0	0	0	0	0	0	0	0	0	0	0	0	0	0.0588235	0	0	0	0	0	0	0	0	0	0	0	0	0	0
123	0	0.0730223	0	0	0	0	0	0	0	0	0	0	0	0	0	0	0	0	0	0.0446247	0	0	0	0	0	0	0	0	0	0	0	0	0	0	0	0	0	0.0283976	0	0	0	0	0	0	0	0	0	0	0
59	0	0	0	0	0	0.0385396	0	0	0	0	0.0507099	0	0	0	0	0	0	0	0	0	0	0	0	0	0	0	0	0	0	0	0	0	0	0	0	0	0	0	0	0	0	0	0	0	0	0	0.0385396	0	0
738	0	0	0	0	0	0	0	0.133874	0.0669371	0	0	0	0	0.174442	0.121704	0	0	0	0	0	0	0.0365112	0	0	0	0	0	0	0	0	0	0	0	0	0	0	0	0	0	0	0	0	0	0	0	0	0	0	0
905	0	0	0	0	0	0	0	0	0	0	0	0	0	0	0	0	0	0	0	0	0	0	0	0	0	0	0	0	0	0	0	0.0527383	0	0	0	0.0507099	0	0	0	0	0	0	0	0	0	0	0	0	0
71	0	0	0	0	0	0	0	0.0344828	0	0	0.0466531	0.144016	0.0365112	0	0	0	0	0	0.0486815	0	0	0	0	0	0	0	0	0	0	0	0	0	0	0	0.0730223	0	0	0	0	0	0	0	0	0	0	0	0	0	0
990	0	0	0	0	0	0.0425963	0	0	0.10142	0	0	0	0	0	0.107505	0	0	0	0	0	0	0	0	0	0	0	0	0	0	0	0	0	0	0	0	0.0770791	0	0	0	0	0	0	0	0	0	0	0	0	0
572	0	0	0	0	0	0	0	0	0	0	0	0	0	0	0	0	0	0	0	0	0	0	0	0	0	0	0	0	0	0	0	0	0	0	0.0466531	0	0	0	0	0	0	0	0	0	0	0	0.182556	0	0
1068	0	0	0	0	0	0	0	0	0	0	0	0	0	0	0	0	0.0628803	0	0	0	0	0	0	0	0	0	0	0	0	0	0	0	0	0	0	0	0	0	0.168357	0.188641	0	0	0	0	0	0	0	0	0
479	0	0	0	0	0	0	0	0	0	0	0	0	0.0425963	0	0	0	0	0	0	0	0	0	0	0	0	0	0	0	0	0	0	0	0	0	0	0	0	0	0	0.0669371	0	0	0	0	0	0	0	0	0
559	0	0	0	0	0	0	0	0.0324544	0	0	0	0	0	0.0730223	0	0	0	0	0	0	0	0.129817	0	0	0	0.0446247	0	0	0	0	0	0.125761	0	0	0	0	0	0	0	0	0	0	0	0	0	0	0	0	0
191	0	0	0	0	0	0	0	0	0	0	0	0	0	0	0	0	0	0	0	0	0	0	0	0	0	0	0	0	0	0	0	0	0	0	0	0	0	0	0	0	0	0	0	0	0	0	0	0	0
283	0	0	0.0547667	0	0	0	0	0	0	0	0	0	0	0	0	0	0.0649087	0	0	0	0	0	0	0	0	0	0	0	0	0	0	0	0	0	0.0507099	0	0	0	0	0	0	0	0	0	0	0	0	0	0
1260	0	0	0	0	0	0	0	0	0	0	0	0	0	0	0	0	0	0	0	0	0	0	0	0	0	0	0	0	0	0	0	0	0	0	0	0	0	0	0	0	0	0	0	0.501014	0	0	0	0	0
866	0	0	0	0	0	0	0.105477	0	0	0	0	0	0	0	0	0	0	0	0.0567951	0	0	0	0	0	0	0	0	0	0	0	0	0	0	0	0	0.0466531	0	0	0	0	0	0	0	0	0	0	0	0	0
699	0	0	0	0.0466531	0	0	0	0	0	0	0	0	0	0.0425963	0	0	0	0	0	0	0	0.225152	0	0	0	0	0	0	0	0	0	0	0	0	0	0	0	0	0	0	0	0	0	0.0791075	0	0	0	0	0
1488	0	0	0	0	0	0	0	0	0	0	0	0	0	0	0	0	0	0	0	0	0	0	0	0	0	0	0	0	0	0	0	0	0	0	0	0	0	0	0	0	0	0	0	0	0	0	0	0	0
1046	0	0	0.0547667	0	0	0	0	0	0	0	0	0	0	0	0	0	0	0	0	0	0	0	0	0	0	0	0	0	0	0	0	0	0	0	0	0	0	0	0.300203	0	0	0	0	0	0	0	0	0	0
926	0	0	0	0	0	0.0649087	0	0	0	0	0	0	0	0	0	0	0.0709939	0	0	0.133874	0	0	0	0	0	0	0	0	0	0	0.040568	0	0	0	0	0	0	0	0	0	0	0	0	0	0	0	0	0	0
842	0	0	0	0	0	0	0	0.0912779	0	0	0	0	0	0.0486815	0	0	0	0	0	0	0	0	0	0	0	0	0	0	0	0	0	0	0	0	0	0	0	0	0	0	0	0	0	0	0	0	0	0	0
623	0	0	0	0	0	0	0	0.0425963	0	0	0	0	0	0	0	0	0	0.115619	0	0	0	0	0	0	0	0	0	0	0	0	0	0	0	0	0	0.111562	0	0	0	0	0	0	0	0	0	0	0	0	0
1226	0	0	0	0	0	0	0	0.0933063	0	0	0	0	0	0	0	0	0	0	0	0	0	0	0	0	0	0	0	0	0	0	0	0.135903	0	0	0	0	0	0	0.0730223	0	0	0	0	0	0	0	0	0	0
872	0	0	0	0	0	0	0	0	0	0	0	0	0	0	0	0	0	0	0	0.040568	0.0547667	0	0	0	0	0.040568	0	0	0	0	0	0	0	0	0	0	0	0	0	0.0486815	0	0	0	0	0	0	0	0	0
1053	0	0	0	0	0	0	0	0	0	0	0	0	0	0	0	0	0	0	0	0	0	0	0	0	0	0	0	0	0	0	0	0	0	0	0	0	0	0	0	0	0	0	0	0.111562	0	0	0	0	0
939	0	0	0	0	0	0	0.030426	0	0	0	0	0	0	0	0	0	0	0	0	0	0	0	0	0	0	0	0.0527383	0	0	0	0	0	0	0	0	0	0	0	0	0	0	0	0	0	0.030426	0	0	0	0
858	0	0	0	0	0	0	0	0	0	0	0	0	0	0	0	0	0	0	0	0	0	0	0	0	0	0	0	0	0	0	0	0	0	0.0324544	0	0	0	0.20284	0	0	0	0	0	0	0	0	0	0	0
394	0	0.0750507	0	0	0	0	0	0	0	0	0	0	0	0	0	0	0	0	0	0.0486815	0	0	0	0	0	0	0	0	0	0	0	0	0	0	0.0486815	0	0	0	0	0	0	0	0	0	0	0	0	0	0
151	0	0	0	0	0	0	0	0	0	0	0	0	0	0	0	0	0	0	0.0567951	0	0	0	0.0385396	0	0	0	0	0	0	0	0	0	0	0	0	0	0	0.040568	0	0	0	0	0	0	0	0	0	0	0
558	0	0	0	0	0	0	0	0	0	0	0	0	0	0.0973631	0	0	0	0	0	0	0	0	0	0	0	0	0	0	0	0	0	0	0	0	0	0	0	0	0	0	0	0	0	0	0	0	0	0	0
1086	0	0	0	0	0.144016	0	0	0	0	0	0	0	0	0	0	0	0	0	0	0	0	0	0	0	0	0	0	0	0	0	0	0	0	0	0	0	0	0	0	0	0	0	0	0	0	0	0	0	0
586	0	0	0	0	0	0	0	0	0	0	0	0	0	0	0	0	0	0	0	0	0	0	0	0	0	0	0	0	0	0	0	0	0	0	0	0	0	0	0	0	0	0	0	0	0	0	0.0486815	0.0385396	0
498	0	0	0	0	0	0	0	0.0365112	0	0	0	0	0	0	0	0	0	0	0	0	0	0	0	0	0	0	0	0	0	0	0	0	0	0	0	0	0	0	0	0	0	0	0	0	0	0	0	0	0
407	0	0.0811359	0	0.111562	0	0	0	0	0	0	0	0	0	0	0	0	0	0	0	0.0486815	0	0	0	0	0	0	0	0	0	0	0	0	0	0	0	0	0	0	0.123732	0.0730223	0	0	0	0	0	0	0	0	0
562	0	0	0	0	0	0.383367	0	0	0	0	0	0	0	0	0	0	0	0	0	0	0	0	0	0	0	0	0	0	0	0	0	0	0	0	0	0	0	0	0	0	0	0	0	0	0	0	0	0	0
731	0	0	0	0	0	0	0.105477	0	0	0	0	0	0	0.030426	0	0	0	0	0	0	0.0608519	0.0608519	0	0	0	0	0	0.0324544	0	0	0	0	0	0	0	0	0	0	0	0	0	0	0	0	0	0	0	0	0
1207	0	0	0	0	0	0	0	0	0	0	0	0	0	0	0	0	0	0	0	0	0	0	0	0	0	0	0	0	0	0	0	0	0	0	0	0	0	0	0	0	0	0	0	0	0	0	0	0	0
1009	0	0	0	0	0	0	0.020284	0	0	0.0283976	0	0	0.0669371	0	0	0	0	0	0	0	0	0	0	0	0	0	0	0	0	0	0	0	0	0	0	0	0	0	0	0	0	0	0	0	0	0	0	0	0
581	0	0	0	0	0	0	0	0.0872211	0	0	0	0	0	0	0	0	0	0	0	0	0	0	0	0	0	0	0	0	0	0.0507099	0	0	0	0	0	0	0	0	0	0.0547667	0	0	0	0	0	0	0.0933063	0.192698	0
593	0	0	0	0	0	0	0	0	0	0	0	0	0	0	0	0	0	0	0	0	0	0	0	0	0	0	0	0	0.0446247	0	0	0	0	0	0	0	0	0	0	0	0	0	0	0	0	0	0	0	0
1170	0	0	0	0	0	0	0	0	0	0	0	0	0	0	0	0	0	0	0	0	0	0	0	0	0	0	0	0	0	0	0	0	0	0	0	0	0	0	0	0	0	0	0	0	0	0	0	0	0
1233	0	0	0	0	0	0	0	0	0	0	0	0	0	0	0	0	0	0	0	0	0	0	0	0	0	0	0	0	0	0	0	0	0	0	0.109533	0	0	0	0	0	0	0	0	0	0	0	0	0	0
235	0	0	0	0	0	0	0	0	0	0	0	0	0	0	0	0	0	0	0	0	0	0	0	0	0	0	0	0	0	0.0425963	0	0	0	0	0	0	0	0	0	0	0	0	0	0	0	0	0	0.0750507	0
1019	0	0	0	0	0	0.0912779	0.0385396	0	0	0	0	0	0	0	0	0	0	0	0	0	0	0	0	0	0	0	0	0	0	0	0	0	0	0	0.0507099	0	0	0.0933063	0	0	0	0	0	0	0	0	0	0	0
961	0	0	0	0	0	0	0	0	0	0	0	0	0	0.0446247	0	0	0	0	0	0	0	0	0	0	0	0	0	0	0	0	0	0	0	0	0	0	0	0	0	0.340771	0	0	0	0	0	0	0	0	0
806	0	0	0.125761	0.0730223	0	0	0	0	0	0	0	0	0	0	0	0	0	0	0	0	0	0	0	0	0	0.0567951	0	0	0	0	0	0	0	0	0	0	0	0	0	0.0649087	0	0	0	0.131846	0	0	0	0	0
1573	0	0	0	0	0	0	0	0	0	0	0	0	0	0	0	0	0	0	0	0	0	0	0	0	0	0	0	0	0	0.452333	0	0	0	0	0	0	0	0	0	0	0	0	0	0	0	0	0	0	0
529	0	0	0	0	0	0	0	0	0	0	0	0	0	0	0	0	0.135903	0	0	0	0.0567951	0	0	0	0	0.0912779	0	0	0	0	0	0	0	0	0.0466531	0	0	0	0	0	0	0	0	0	0	0	0	0	0
721	0	0	0	0.310345	0	0	0	0.10142	0	0	0	0	0	0	0	0	0	0	0	0	0	0.0365112	0	0	0	0	0	0	0	0	0	0	0	0	0	0	0	0	0	0	0	0	0	0	0	0	0	0	0
762	0	0	0	0	0	0	0	0	0	0	0	0	0	0	0	0	0	0	0	0	0.121704	0	0	0	0	0	0	0	0	0	0	0	0	0	0	0.196755	0	0	0	0.0649087	0	0	0	0	0	0	0	0	0
896	0	0	0	0	0	0	0	0	0	0	0	0	0	0	0	0	0	0	0	0	0	0	0	0	0.0851927	0	0.030426	0	0	0	0	0	0	0	0	0	0	0.040568	0	0	0	0	0	0	0	0	0	0	0
955	0	0	0.111562	0	0	0	0	0	0	0	0	0	0	0	0	0	0	0	0	0	0.0507099	0	0	0	0	0	0	0	0	0	0	0	0	0	0.0446247	0	0	0	0	0	0	0	0	0	0	0	0	0	0
617	0	0	0	0	0	0	0	0	0	0	0	0	0	0.0385396	0	0	0	0	0	0	0	0	0	0	0	0	0	0	0	0	0	0	0	0	0	0	0	0	0	0.225152	0	0	0	0	0	0	0	0	0
211	0	0	0	0.0811359	0	0	0	0	0	0	0	0	0	0	0	0	0	0.0669371	0	0	0	0	0	0	0	0	0	0	0	0	0	0	0	0	0	0	0	0	0	0	0	0	0	0	0	0	0	0	0
724	0	0	0	0.0446247	0	0	0	0	0	0	0	0	0	0	0	0	0	0	0	0	0	0.0547667	0	0	0	0	0	0	0	0	0	0	0	0	0	0.123732	0	0	0	0.141988	0	0	0	0	0	0	0	0	0
962	0	0	0	0	0	0	0	0	0	0	0	0	0	0	0	0	0	0	0	0	0.0567951	0	0	0	0	0	0	0	0	0	0	0	0	0	0	0	0	0	0	0	0	0	0	0	0	0	0	0	0
1359	0	0	0	0	0	0	0	0	0	0	0	0	0	0	0	0	0	0	0	0	0	0	0	0	0	0	0	0	0	0	0	0	0	0	0	0	0	0	0	0	0	0	0	0	0.030426	0	0	0.0689655	0
512	0	0	0	0.0973631	0	0	0	0.0486815	0	0	0	0	0	0	0	0	0	0	0	0	0	0.0446247	0	0	0	0	0	0	0	0	0	0	0	0	0	0	0	0.0466531	0	0.148073	0	0	0	0	0	0	0	0	0
520	0.0588235	0	0	0	0	0	0.030426	0	0	0	0	0	0	0	0	0	0	0	0	0	0	0	0	0	0	0	0	0	0	0	0	0	0	0	0	0	0	0	0	0	0	0	0	0	0	0	0	0	0
1407	0	0	0	0	0	0	0	0.0425963	0	0	0	0	0	0	0	0	0	0	0	0	0	0	0	0	0	0.0466531	0	0	0	0	0	0	0	0	0	0	0	0	0	0	0	0	0	0	0	0	0	0	0
1311	0	0	0.294118	0	0	0	0	0	0	0	0	0	0	0	0	0	0	0	0	0	0	0	0	0	0	0	0	0	0	0	0	0	0	0	0	0	0	0	0	0	0	0	0	0	0	0	0	0	0
1463	0	0	0	0	0	0	0	0.0385396	0	0	0	0	0	0.381339	0	0	0	0	0	0	0	0	0	0	0	0	0	0	0	0	0	0	0	0	0	0	0	0	0	0	0	0	0	0	0	0	0	0	0
723	0	0	0	0	0	0	0	0.0689655	0	0	0	0	0	0.121704	0	0	0	0	0	0	0	0.0709939	0	0	0	0	0	0	0	0	0	0	0	0	0	0	0	0	0	0.0547667	0	0	0	0	0	0	0	0	0
742	0	0	0	0	0	0	0	0	0	0	0	0	0	0.0365112	0	0	0	0	0	0	0	0	0	0	0	0	0	0	0	0	0	0	0	0	0	0	0	0	0	0	0	0	0	0	0	0	0	0	0
843	0	0	0	0	0	0	0	0	0	0	0	0	0	0	0	0	0	0	0	0	0	0	0	0	0	0	0	0	0	0	0	0	0	0	0.10142	0.0588235	0	0	0	0	0	0	0	0	0	0	0	0	0
713	0	0	0.121704	0	0	0	0	0	0	0	0	0	0	0	0	0	0	0	0	0	0	0.0953347	0	0	0	0	0	0	0	0	0	0.0750507	0	0	0	0	0	0	0	0	0	0	0	0	0	0	0	0	0
781	0	0	0	0	0	0	0	0	0	0	0	0	0	0	0	0	0	0	0	0	0	0	0	0	0	0	0	0	0	0	0	0	0.0425963	0	0	0	0	0	0	0	0	0	0	0	0.131846	0	0	0	0
576	0	0	0	0	0	0	0	0	0	0	0	0	0	0	0	0	0	0	0	0	0	0.0507099	0	0	0	0	0	0.0527383	0	0.0507099	0	0	0	0	0	0	0	0	0	0	0	0	0	0	0	0	0.131846	0	0
795	0	0	0	0.109533	0	0	0	0.0649087	0	0	0	0	0	0.119675	0	0	0	0.0324544	0	0	0	0	0	0	0	0	0	0	0	0	0	0	0	0	0	0	0	0	0	0	0	0	0	0	0	0	0	0	0
1075	0	0	0	0	0	0.030426	0	0	0	0	0	0	0	0	0	0	0	0	0	0	0	0	0	0	0	0	0	0	0	0	0	0	0	0	0	0	0	0	0	0.0547667	0	0	0	0	0	0.030426	0	0	0
310	0	0	0	0	0	0	0	0	0	0	0	0	0	0	0	0	0	0	0	0	0	0	0	0	0	0.0628803	0	0	0	0	0	0	0	0	0	0.0567951	0	0	0	0	0	0	0	0	0	0	0	0	0
974	0	0	0	0	0	0	0	0	0	0	0	0	0	0	0	0	0	0	0.0466531	0.0507099	0	0	0	0	0	0	0	0	0	0	0	0	0	0	0	0	0	0	0	0	0	0	0	0	0	0	0	0	0
984	0	0	0.144016	0	0	0	0	0	0	0	0	0	0	0	0	0	0	0	0	0	0.0567951	0	0	0	0	0	0	0	0	0	0	0.0507099	0	0	0	0	0	0	0	0	0	0	0	0	0	0	0	0	0
277	0.21501	0	0	0	0	0	0	0	0	0	0	0	0	0	0	0	0	0	0	0	0	0	0	0	0	0	0	0	0	0	0	0	0	0	0	0	0	0	0	0	0	0	0	0	0	0	0	0	0
937	0	0	0	0	0	0	0	0	0	0	0	0	0	0	0	0	0	0	0	0	0	0	0	0	0	0	0	0	0	0	0	0	0	0	0.111562	0	0	0	0	0	0	0	0	0	0	0	0	0	0
1275	0	0	0	0	0	0	0	0	0	0	0	0	0	0	0	0	0	0	0.115619	0	0	0	0	0	0	0	0	0	0	0	0	0	0	0	0	0	0	0.0872211	0	0	0	0	0	0	0	0	0	0	0
874	0.0365112	0	0	0	0	0	0	0	0	0	0	0	0	0	0	0	0	0	0	0	0	0	0.0425963	0	0	0	0	0	0	0	0	0	0	0	0.0953347	0	0	0	0	0	0	0	0	0	0	0	0	0	0
313	0	0	0	0	0	0	0	0	0	0	0	0	0	0	0	0	0	0	0	0	0	0	0	0	0.0466531	0	0	0	0	0	0	0	0	0	0	0	0	0	0	0	0	0	0.0527383	0	0	0	0.0425963	0	0
1552	0	0	0	0	0	0	0	0	0	0	0	0	0	0	0	0	0	0.391481	0	0	0	0	0	0	0	0	0	0	0	0	0	0	0	0	0	0	0	0	0	0	0	0	0	0	0	0	0	0	0
1044	0	0	0	0	0	0	0	0	0	0	0	0	0	0	0	0	0	0	0	0	0.0567951	0	0	0	0	0	0	0	0	0	0	0	0	0	0	0	0	0	0	0	0	0	0	0	0	0	0	0	0
267	0	0.0791075	0	0	0	0	0	0	0	0	0	0	0	0	0	0	0	0	0	0	0	0	0	0	0	0	0	0	0	0	0	0	0	0	0	0	0	0.0425963	0	0	0	0	0	0	0	0	0	0	0
1455	0	0	0	0	0	0	0.0344828	0.123732	0	0	0	0	0	0.231237	0	0	0	0	0	0	0	0	0	0	0	0	0	0	0	0	0	0	0	0	0	0	0	0	0	0	0	0	0	0	0	0	0	0	0
704	0	0	0	0	0	0	0	0	0	0	0	0	0	0	0	0	0	0	0	0	0	0.154158	0	0	0	0	0	0	0	0	0	0	0	0	0	0	0	0	0	0	0.0770791	0	0	0	0	0	0	0	0
794	0	0	0	0.0953347	0	0	0	0	0	0	0	0	0	0	0	0	0	0	0	0	0	0	0	0	0	0	0.0365112	0	0	0	0	0	0	0	0	0	0	0	0	0.0527383	0	0	0	0	0	0	0	0	0
608	0	0	0	0	0	0	0	0	0	0	0	0	0	0	0	0	0	0	0	0	0	0	0	0	0	0	0	0	0	0	0	0	0	0	0	0	0	0	0	0	0	0	0	0	0	0	0	0	0
148	0	0	0	0	0	0	0	0	0	0	0	0	0	0	0	0	0	0	0	0	0	0	0	0	0	0	0	0	0	0	0	0.0709939	0	0	0.0344828	0	0	0	0	0	0	0	0	0	0	0	0	0	0
275	0	0	0	0	0	0	0	0	0	0	0	0	0	0	0	0	0	0	0.040568	0	0	0	0.273834	0	0	0	0	0	0	0	0	0	0	0	0	0	0	0	0	0	0	0	0	0	0	0	0	0	0
992	0	0	0	0	0	0	0	0	0	0	0	0	0	0	0	0	0	0.0588235	0	0	0	0	0	0	0	0	0	0	0	0	0	0	0	0	0	0	0	0	0	0	0	0	0	0	0	0	0	0	0
853	0	0	0	0	0	0	0	0	0.040568	0	0	0	0.0486815	0	0	0	0	0	0	0	0	0	0	0	0	0	0	0.0547667	0	0	0	0	0	0	0	0	0	0	0	0	0	0	0	0	0	0	0	0	0
1118	0	0	0.10142	0	0	0	0	0	0.0709939	0.0223124	0	0	0	0.0425963	0	0	0	0	0	0	0	0	0	0	0	0	0	0	0	0	0	0.0344828	0	0	0	0	0	0	0.109533	0	0	0	0	0	0	0	0	0	0
644	0	0	0.0547667	0	0	0	0	0	0	0	0	0	0	0	0	0	0	0	0	0	0.0527383	0	0	0	0	0.040568	0	0	0	0	0	0	0	0	0	0	0	0	0	0.0750507	0	0	0	0	0	0	0	0	0
839	0	0	0	0	0	0	0	0	0	0	0	0	0	0	0	0	0	0.103448	0	0	0	0	0	0	0	0.115619	0	0	0	0	0	0	0	0	0	0	0	0	0	0	0	0	0	0	0	0	0	0	0
127	0	0	0	0	0	0	0	0	0	0	0	0	0	0	0	0	0	0	0	0	0	0	0	0	0	0	0	0	0	0	0	0	0	0	0.0324544	0	0	0	0	0	0	0	0	0	0	0	0	0	0
1567	0	0	0	0	0	0	0	0	0	0	0	0	0	0	0	0	0	0	0	0	0	0	0	0	0	0	0	0	0	0	0	0	0	0	0	0	0	0	0	0	0	0	0	0	0	0	0	0	0
347	0	0	0	0	0	0	0	0	0	0	0	0	0	0	0	0	0	0	0	0	0	0	0	0	0	0	0	0.0385396	0	0	0	0	0	0	0	0	0	0	0	0	0	0	0	0.0608519	0	0	0	0	0.0466531
1184	0	0	0	0	0	0	0	0	0	0	0	0	0	0	0	0	0	0	0.030426	0	0	0	0	0	0	0	0	0	0	0	0	0	0	0	0	0	0	0	0	0	0	0	0	0	0	0	0	0	0
810	0	0	0	0.0446247	0	0	0	0	0	0	0	0	0	0.125761	0	0	0	0	0	0	0	0	0	0	0	0	0	0	0	0	0	0	0	0	0	0	0	0	0.15213	0	0	0	0	0	0	0	0	0	0
537	0	0	0	0.0669371	0	0	0	0	0	0	0	0	0	0	0	0	0	0	0	0	0	0	0	0	0	0	0	0	0	0	0	0	0	0	0	0	0	0	0.0527383	0	0	0	0	0	0	0	0	0	0
1312	0	0	0.196755	0	0	0	0	0.0324544	0	0	0	0	0	0	0	0	0	0	0	0	0	0	0	0	0	0	0	0	0	0	0	0	0	0	0	0	0	0	0	0	0	0	0	0	0	0	0	0	0
1356	0	0	0	0	0	0	0	0	0	0	0	0	0	0	0	0	0	0	0	0	0	0	0	0	0	0	0	0	0	0	0	0	0	0	0	0	0	0	0	0	0	0	0	0	0	0	0	0	0
1076	0	0	0.0486815	0	0	0	0	0	0.0649087	0	0	0	0	0	0	0	0.0669371	0.0588235	0	0	0.0567951	0	0	0	0	0	0	0	0	0	0	0	0	0	0	0	0	0	0	0.0709939	0	0	0	0	0	0	0	0	0
788	0	0	0	0	0	0	0	0	0	0	0	0	0	0	0	0	0	0	0	0	0	0	0	0	0	0	0	0	0	0	0	0	0	0	0	0	0	0	0	0	0.0689655	0	0	0	0	0	0	0	0
683	0	0	0	0	0	0	0	0	0	0	0	0	0	0	0	0	0.0567951	0.221095	0	0	0	0	0	0	0	0.0365112	0	0	0	0	0	0	0	0	0	0	0	0	0	0	0	0	0	0	0	0	0	0	0
1156	0	0	0	0	0	0	0	0	0	0	0	0	0	0	0	0	0	0	0	0	0	0	0	0	0	0	0	0	0	0	0	0	0	0	0	0	0	0	0	0	0	0	0	0	0	0	0	0	0
1141	0	0	0	0	0	0	0	0	0	0	0	0	0	0	0	0	0.0527383	0	0.0425963	0	0	0	0	0	0	0	0	0	0	0	0	0	0	0	0	0	0	0	0	0	0	0	0	0	0	0	0	0	0
946	0	0	0	0	0	0	0	0	0	0	0	0	0	0	0	0	0	0	0	0	0	0	0	0	0	0	0	0	0	0	0	0	0	0	0	0	0	0.0527383	0	0	0	0.0425963	0	0	0	0	0	0	0
720	0	0	0	0	0	0	0	0.0385396	0	0	0	0	0	0	0	0	0	0	0	0	0	0.0527383	0	0	0	0	0	0.0324544	0	0	0	0	0	0	0	0	0	0	0	0	0	0	0	0	0	0	0	0	0
1375	0	0	0	0	0	0	0	0	0	0	0	0	0	0	0	0	0	0	0	0	0	0	0	0	0	0	0	0	0	0	0	0	0	0	0	0	0	0	0	0	0	0	0	0	0	0	0	0	0
689	0	0	0	0	0	0	0	0	0	0	0	0	0	0	0	0	0	0	0	0	0	0	0	0	0	0	0	0	0	0	0	0	0	0	0	0	0	0	0	0	0	0	0	0	0	0.0466531	0	0	0
1543	0	0	0	0	0	0	0	0	0	0	0	0	0	0.348884	0	0	0	0	0	0	0	0	0	0	0	0	0	0	0	0	0	0	0	0	0	0	0	0	0	0	0	0	0	0	0	0	0	0	0
1450	0	0	0	0	0	0	0	0.160243	0	0	0	0	0	0.186613	0	0	0	0	0	0	0	0	0	0	0	0	0	0	0	0	0	0	0	0	0	0	0	0	0	0	0	0	0	0	0	0	0	0	0
892	0	0	0	0	0	0	0	0	0	0	0	0	0	0	0	0	0	0	0	0	0	0	0	0.0507099	0	0	0	0	0	0	0	0	0	0	0	0	0	0	0	0	0	0	0	0	0	0	0	0	0
1295	0	0	0	0	0	0	0	0.0344828	0	0	0	0	0	0	0	0	0	0	0	0	0	0	0	0	0	0	0	0	0	0	0	0	0	0	0	0	0	0	0	0	0	0	0	0	0	0	0	0	0
584	0	0	0	0	0	0	0	0	0	0	0	0	0	0	0	0	0	0	0	0	0	0	0	0	0	0	0	0	0	0	0	0	0	0	0	0	0	0	0	0	0	0	0	0	0	0	0.0953347	0	0
1228	0	0	0	0	0	0	0	0	0	0	0	0	0	0.0588235	0	0	0	0	0	0	0.0446247	0	0	0	0	0	0	0.040568	0	0	0	0	0	0	0	0	0	0	0	0	0	0	0	0	0	0	0	0	0
1104	0	0	0	0	0	0	0	0	0	0	0	0	0	0	0	0	0	0.20284	0	0	0	0	0	0	0	0	0	0	0	0	0	0	0	0	0	0.133874	0	0	0	0	0	0	0	0	0	0	0	0	0
359	0	0	0	0	0	0	0	0	0	0	0	0	0	0	0	0	0	0	0	0	0	0	0	0	0	0	0	0	0	0	0	0	0	0	0.0831643	0	0.0567951	0	0	0	0	0	0	0	0	0	0	0	0.0709939
601	0	0	0	0	0	0	0	0	0	0	0	0	0	0	0	0	0	0	0	0	0	0	0	0	0	0	0	0	0	0	0	0	0	0	0	0	0	0	0.0527383	0	0	0	0	0	0	0	0	0	0
761	0	0	0	0	0	0	0	0.0283976	0	0	0	0	0	0	0	0	0	0	0	0	0	0	0	0	0	0	0	0	0	0	0	0	0	0	0	0	0	0	0	0	0	0	0	0	0	0	0	0	0
539	0	0	0	0	0	0	0	0	0	0	0	0	0	0	0	0	0	0	0	0	0	0	0	0	0	0	0	0	0	0.0649087	0	0	0	0	0	0	0	0	0	0	0	0	0	0	0	0	0	0	0
1099	0	0	0	0	0	0	0	0	0	0	0	0	0	0	0	0	0	0	0	0	0.0588235	0	0	0	0	0	0	0	0	0	0	0	0	0	0	0.160243	0	0	0	0	0	0	0	0	0	0	0	0	0
1509	0	0	0	0	0	0	0	0	0	0	0	0	0	0	0	0	0	0	0	0	0	0	0	0	0	0	0	0	0	0	0	0	0	0	0	0	0	0	0	0	0	0	0	0	0	0	0	0	0
641	0	0	0.127789	0	0	0	0	0	0	0	0	0	0	0.0446247	0	0	0	0	0	0	0	0	0	0	0	0	0	0	0	0	0	0	0	0	0	0	0	0	0	0	0	0	0	0	0	0	0	0	0
472	0	0	0	0	0	0	0	0.109533	0	0	0	0	0	0	0	0	0	0	0	0	0	0	0	0	0	0	0	0	0	0	0	0	0	0	0	0	0	0	0	0	0	0	0	0	0	0	0	0	0
643	0	0	0	0	0	0	0	0.0872211	0	0	0	0	0	0	0	0	0	0	0	0	0.0608519	0	0	0	0	0	0	0	0	0	0	0	0	0	0	0	0	0	0	0	0	0	0	0.11359	0	0	0	0	0
772	0	0	0.0689655	0	0	0	0	0	0	0	0	0	0	0	0	0	0	0	0	0	0	0	0	0	0	0	0	0	0	0	0	0	0	0	0	0	0	0	0	0	0	0	0	0	0	0	0	0	0
831	0	0	0	0	0	0	0	0	0	0	0	0	0	0	0	0	0	0	0	0	0	0	0	0	0	0	0	0	0	0	0	0	0	0	0	0	0	0	0	0	0	0	0	0	0	0	0	0	0
1081	0	0	0	0	0	0.0851927	0	0.0344828	0	0	0	0.0344828	0	0	0	0	0	0	0	0	0	0	0	0	0	0	0	0	0	0	0	0	0	0	0	0	0	0	0.0649087	0.0588235	0	0	0	0	0	0	0	0	0
1332	0	0	0	0	0	0	0	0	0	0	0	0	0	0	0	0	0	0	0	0	0	0	0	0	0	0	0	0	0	0	0	0	0	0	0	0	0	0.0446247	0	0	0	0	0	0	0	0	0	0	0
933	0	0	0	0	0	0	0	0	0	0	0	0	0	0	0	0	0	0	0	0	0	0	0	0	0	0	0	0	0	0	0	0	0	0	0	0	0	0	0	0	0	0	0	0.168357	0	0	0	0	0
1079	0	0	0	0	0	0	0	0	0	0	0	0	0	0	0	0	0.0567951	0	0	0	0	0	0	0	0	0	0	0	0	0	0	0	0	0	0	0	0	0	0	0.0709939	0	0	0	0	0	0	0	0	0
983	0.0486815	0	0	0	0	0	0	0	0	0	0	0	0	0	0	0	0	0	0	0	0	0	0	0	0	0	0	0	0	0	0	0	0	0	0	0	0	0	0	0	0	0	0	0	0	0	0	0	0
1028	0	0	0	0	0	0	0	0	0	0	0	0	0	0	0	0	0	0.040568	0	0	0	0	0	0	0	0.0649087	0	0	0	0	0	0	0	0	0	0	0.0527383	0	0	0	0.0750507	0	0	0.0831643	0	0	0	0	0
1058	0	0	0	0	0	0	0	0	0	0	0	0	0	0	0	0	0	0	0	0	0	0	0	0	0	0	0	0	0	0	0	0.0344828	0	0	0	0	0	0	0	0	0	0	0	0	0	0	0	0	0
375	0.0953347	0.217039	0	0	0	0	0	0	0	0	0	0	0	0	0	0	0	0	0	0	0	0	0	0	0	0	0	0	0	0	0	0	0	0	0	0	0	0	0	0	0	0	0	0	0	0	0	0	0
766	0	0	0	0	0	0	0	0	0	0	0	0	0	0	0	0	0	0	0	0	0	0	0	0	0	0	0	0	0	0	0	0	0	0	0	0.0689655	0	0	0	0	0	0	0	0	0	0	0	0	0
560	0	0	0	0.0527383	0	0	0	0.0263692	0	0.0486815	0	0	0	0	0	0	0	0	0	0	0	0	0	0	0	0	0	0	0	0	0	0	0	0	0	0	0	0	0	0	0	0	0	0	0	0	0	0	0
676	0	0	0	0	0	0	0	0	0	0	0	0	0	0	0	0	0	0	0	0	0	0	0	0	0	0	0	0	0	0	0	0	0	0	0	0	0.123732	0	0	0	0	0	0.0425963	0	0	0	0	0	0
656	0	0	0	0	0	0	0	0	0	0	0	0	0	0	0	0	0	0.0466531	0	0	0	0	0	0	0	0	0	0	0	0	0	0	0	0	0	0	0	0	0	0	0	0	0	0	0	0	0	0	0
950	0	0	0	0	0	0	0	0.0425963	0	0	0	0	0	0	0	0	0	0	0	0	0	0	0	0	0	0	0	0	0	0	0	0	0	0	0	0.0709939	0	0	0	0	0	0	0	0	0	0	0	0	0
1174	0	0	0	0	0	0	0	0.20284	0	0	0	0	0	0	0	0	0	0	0	0	0	0	0	0	0	0	0	0	0	0	0	0	0	0	0	0	0	0	0	0	0	0	0	0	0	0	0	0	0
752	0	0	0	0	0	0	0	0	0	0	0	0	0	0	0	0	0	0	0	0	0	0	0	0	0	0	0	0	0	0	0	0	0	0	0	0	0	0	0	0	0	0	0	0	0	0	0	0	0
770	0	0	0	0	0	0	0	0	0	0	0	0	0	0	0	0	0	0	0	0	0.0283976	0	0	0	0	0	0	0	0	0	0	0	0	0	0	0	0	0	0	0	0	0	0	0	0	0	0	0	0
639	0	0	0	0	0	0	0	0	0	0	0	0.180527	0	0	0	0	0	0	0	0	0	0	0	0	0	0	0	0	0	0	0	0	0	0	0	0	0	0	0	0	0	0	0	0	0	0	0	0	0
1409	0	0	0	0	0	0	0	0	0	0	0	0	0	0	0	0	0	0	0	0	0	0	0	0	0	0.111562	0	0	0	0	0	0.111562	0	0	0	0	0	0	0	0	0	0	0	0	0	0	0	0	0
1514	0	0	0	0	0	0	0	0	0	0	0	0	0	0	0	0	0	0	0	0	0	0	0	0	0	0	0	0	0	0	0	0	0	0	0	0	0	0.0811359	0	0	0	0	0	0	0	0	0	0	0
1558	0	0	0	0	0.296146	0	0	0	0	0	0	0	0	0	0	0	0	0	0	0	0	0	0	0	0	0	0	0	0	0	0	0	0	0	0	0	0	0	0	0	0	0	0	0	0	0	0	0	0
681	0	0	0	0	0	0	0	0	0	0	0	0	0	0	0	0	0	0	0	0	0	0	0	0	0	0	0	0	0	0	0.0324544	0	0	0	0	0	0	0	0	0	0.107505	0	0	0	0	0	0	0	0
482	0	0	0	0	0	0	0	0	0	0	0	0	0	0	0	0	0	0.0993915	0	0	0	0	0	0	0	0	0	0	0	0	0	0	0	0	0	0	0	0	0	0	0	0	0	0	0	0	0	0	0
44	0	0	0	0	0	0.0567951	0	0	0	0	0.125761	0	0	0	0	0	0	0	0	0.0608519	0	0	0	0	0	0	0	0	0	0	0	0	0	0	0	0	0	0	0	0	0	0	0	0	0	0	0	0	0
1110	0	0	0	0	0	0	0	0	0	0	0	0	0	0.121704	0	0	0	0	0	0	0	0	0	0	0	0	0	0	0	0	0	0.0912779	0	0	0	0.0770791	0	0	0	0	0	0	0	0	0	0	0	0	0
536	0	0	0	0	0	0	0	0	0	0	0	0	0	0	0	0	0	0	0	0	0	0	0	0	0	0	0	0	0	0	0	0	0	0	0	0	0	0	0	0	0	0	0	0.0527383	0	0	0	0	0
1426	0	0	0	0	0	0	0	0.115619	0	0	0	0	0	0.117647	0	0	0	0	0	0	0	0	0	0	0	0	0	0	0	0	0	0	0	0	0	0	0	0	0.0567951	0	0	0	0	0	0	0	0	0	0
1337	0	0	0	0	0	0	0	0	0	0	0	0	0	0	0	0	0	0	0	0	0	0	0	0	0	0	0	0	0	0	0	0	0	0	0	0	0	0	0	0	0	0	0	0	0	0	0	0	0
481	0	0	0	0	0	0	0	0.0466531	0	0	0	0	0.0588235	0	0	0	0	0	0	0	0	0	0	0	0	0	0	0	0	0	0	0	0	0	0	0	0	0	0	0	0	0	0	0	0	0	0	0	0
402	0	0.0669371	0	0	0	0	0	0	0	0	0	0	0	0	0	0	0	0	0	0	0	0.0669371	0	0	0	0	0	0	0	0	0	0	0	0	0	0	0	0	0	0.0628803	0	0	0	0	0	0	0	0	0
279	0	0	0	0	0	0	0	0.0446247	0	0	0	0	0	0	0	0	0	0	0	0	0	0	0.0872211	0	0	0	0	0	0	0	0	0.0446247	0	0	0	0	0	0	0	0	0	0	0	0	0	0	0	0	0
1542	0	0	0	0	0	0	0	0	0	0	0	0	0	0.0953347	0	0	0	0	0	0	0	0	0	0	0	0	0	0	0	0	0	0	0	0	0	0	0	0	0	0	0	0	0	0	0	0	0	0	0
1229	0	0	0	0	0	0	0	0.10142	0	0	0	0	0	0.0243408	0	0	0	0	0	0	0	0	0	0.0446247	0	0	0	0	0	0	0	0	0	0	0	0	0	0	0	0	0	0	0	0	0	0	0	0	0
869	0	0	0	0	0	0	0	0.0344828	0	0	0	0	0	0	0	0	0	0	0	0	0	0	0	0	0	0	0	0	0	0	0	0.194726	0	0	0	0	0	0	0	0	0	0	0	0	0	0	0	0	0
767	0	0	0	0	0	0	0	0	0	0	0	0	0	0	0	0	0	0.0973631	0	0	0	0	0	0	0	0	0	0	0	0	0	0	0	0	0	0	0	0	0	0	0	0	0	0	0	0	0	0	0
290	0	0	0	0	0	0	0	0	0	0	0	0	0	0	0	0	0	0	0	0	0	0	0	0	0	0	0	0	0	0	0	0	0	0	0	0	0	0	0	0	0	0	0	0	0	0	0	0	0
828	0	0	0	0	0	0	0	0	0	0	0	0	0	0	0	0	0	0	0	0	0	0	0	0	0	0	0	0	0	0	0	0	0	0	0	0	0	0	0	0	0	0	0	0	0	0	0	0	0
500	0	0	0	0	0	0	0	0.0709939	0	0	0	0	0	0	0	0	0	0	0	0	0	0	0	0	0	0	0	0	0	0	0	0	0	0	0	0	0	0	0	0	0	0	0	0	0	0	0	0	0
257	0	0	0	0	0	0	0	0	0	0	0	0	0	0	0	0	0	0	0	0	0	0	0	0	0	0	0	0	0	0	0	0	0	0	0	0	0	0	0	0.0892495	0	0	0	0	0	0	0	0	0
1547	0	0	0	0	0	0	0	0	0	0	0	0	0	0	0	0	0	0	0	0	0	0	0	0	0	0	0	0	0	0	0	0.273834	0	0	0	0	0	0	0	0	0	0	0	0	0	0	0	0	0
1055	0	0	0	0	0	0	0	0.129817	0	0	0	0	0	0.0831643	0	0	0	0	0	0	0	0	0	0	0	0	0	0	0	0	0	0	0	0	0	0	0	0	0	0	0	0	0	0	0	0	0	0	0
514	0	0	0	0	0	0	0	0.0425963	0	0	0	0	0	0.0446247	0	0	0	0	0	0	0	0	0	0	0	0	0	0	0	0	0	0.040568	0	0	0	0	0	0	0	0	0	0	0	0	0	0	0.0588235	0	0
758	0	0	0	0	0	0	0	0	0	0	0	0	0	0.125761	0	0	0	0	0	0	0	0	0	0	0	0	0	0	0	0	0	0	0	0	0	0	0	0	0	0.0750507	0	0	0	0	0	0	0	0	0
1470	0	0	0	0	0	0	0	0	0	0	0	0	0	0.121704	0	0	0	0	0	0	0.0547667	0	0	0	0	0	0	0	0	0	0	0.0425963	0	0	0	0	0	0	0	0	0	0	0	0	0	0	0	0	0
1324	0	0	0.0709939	0	0	0	0	0.137931	0	0	0	0	0	0	0	0	0	0	0	0	0.0608519	0	0	0	0	0	0	0	0	0	0	0	0	0	0	0	0	0	0	0	0	0	0	0	0	0	0	0	0
1419	0	0	0	0	0	0	0	0.0425963	0	0	0	0	0	0	0	0	0	0	0	0	0.0649087	0	0	0	0	0	0	0	0	0	0	0	0	0	0	0	0	0	0.162272	0	0	0	0	0	0	0	0	0	0
205	0	0	0	0	0	0	0	0	0	0	0	0	0	0	0	0	0	0	0	0	0	0	0	0	0	0	0	0	0	0	0	0	0	0	0	0	0	0	0	0	0	0	0	0	0	0	0.103448	0	0
322	0	0	0	0	0	0	0	0	0	0	0	0	0	0	0	0	0	0	0	0	0	0	0	0	0	0.0486815	0	0	0	0	0	0	0	0	0	0	0	0	0	0	0	0	0	0	0	0	0	0	0
936	0	0	0	0	0	0	0	0	0	0	0	0	0	0	0	0	0	0	0	0	0	0	0	0	0	0	0	0	0	0	0	0	0	0	0	0	0	0	0	0	0	0	0	0	0	0	0	0	0
401	0	0.0993915	0	0	0	0	0	0	0	0	0	0	0	0	0	0	0	0	0	0	0	0	0	0	0	0	0	0	0	0	0	0	0	0	0	0	0	0	0	0	0	0	0	0	0	0	0	0	0
505	0	0	0	0	0	0	0	0.0750507	0	0	0	0	0	0.0831643	0	0	0	0	0	0	0	0	0	0	0	0	0	0.0628803	0	0	0	0	0	0	0	0	0	0	0	0	0	0	0	0	0	0	0	0	0
989	0	0	0	0	0	0	0	0	0	0	0	0	0	0	0	0	0	0	0	0	0	0	0	0	0	0	0	0	0	0	0	0	0	0	0	0	0	0	0	0	0	0	0	0	0	0	0	0	0
705	0	0	0	0	0	0	0	0	0	0	0	0	0	0	0	0	0	0	0	0	0	0.0973631	0	0	0	0	0	0	0	0	0	0	0	0	0	0	0	0	0	0.0446247	0	0	0	0	0	0	0	0	0
278	0	0	0	0	0	0	0	0	0	0	0	0	0	0	0	0	0	0	0	0	0	0	0	0	0	0	0	0	0	0	0	0	0	0	0	0	0	0	0	0.0730223	0	0	0	0	0	0	0	0	0
426	0	0	0	0	0	0	0	0	0	0	0	0	0	0	0	0.0344828	0	0	0	0	0	0	0	0	0	0	0	0	0	0	0	0	0.0527383	0	0	0	0	0	0	0	0	0	0	0	0.0243408	0	0	0	0
1070	0	0	0	0	0	0	0	0.0283976	0	0	0	0	0	0	0	0	0	0	0	0	0	0	0	0	0	0	0	0	0	0	0	0	0	0	0	0	0	0	0	0.229209	0	0	0	0	0	0	0	0	0
968	0	0	0	0	0	0	0	0	0	0	0	0	0	0	0	0	0	0	0	0	0	0	0	0	0	0	0	0	0	0	0	0	0	0.0770791	0	0	0	0	0	0	0.0486815	0	0	0	0	0	0	0	0
341	0	0	0	0	0	0	0	0	0	0	0	0	0	0.0486815	0	0	0	0	0	0	0	0	0	0	0	0	0	0.0283976	0	0	0	0	0	0	0	0	0	0	0	0	0	0	0	0	0	0	0	0	0.0527383
521	0	0	0	0	0	0	0	0	0	0	0	0	0	0	0	0	0	0	0	0	0	0	0	0	0	0	0	0	0	0	0	0	0	0	0	0	0	0	0	0	0	0	0	0	0	0	0	0	0
949	0	0	0	0	0	0	0	0	0	0	0	0	0	0	0	0	0	0	0	0	0	0	0	0	0	0	0	0	0	0	0	0	0	0	0	0	0	0	0	0	0	0	0	0	0	0	0	0	0
980	0	0	0	0	0	0	0	0	0	0	0	0.0689655	0	0	0	0	0	0	0	0	0	0	0	0	0	0	0	0	0	0	0	0	0	0	0	0	0	0	0	0	0	0	0	0	0	0	0	0	0
1532	0	0	0	0	0	0	0	0	0	0	0	0	0	0	0	0	0	0	0	0	0	0	0	0	0	0.251521	0	0	0	0	0	0	0	0	0	0	0	0	0	0	0	0	0	0	0	0	0	0	0
822	0	0	0.0466531	0.0466531	0	0	0	0	0	0.030426	0	0	0	0	0	0	0	0	0	0	0	0	0	0	0	0	0	0	0	0	0	0	0	0	0	0	0	0	0	0	0	0	0	0	0	0	0	0	0
667	0	0	0	0	0	0	0	0	0	0	0	0	0	0	0	0	0	0	0	0	0	0	0	0	0	0	0	0	0	0	0	0	0	0	0	0	0	0	0	0	0	0	0	0.0750507	0	0	0	0	0
1238	0	0	0	0	0	0	0	0	0	0	0	0	0	0.0486815	0	0	0	0	0	0	0	0	0	0	0	0	0	0	0	0	0	0	0	0	0	0	0	0	0	0	0	0	0	0	0	0	0	0	0
1432	0	0	0	0	0	0	0	0	0	0	0	0	0	0	0	0	0	0	0	0	0	0	0	0	0	0	0	0	0	0	0	0	0	0	0	0	0	0	0	0	0	0	0	0	0	0	0	0	0
1544	0	0	0	0	0	0	0	0	0	0	0	0	0	0.245436	0	0	0	0	0	0	0	0	0	0	0	0	0	0	0	0	0	0	0	0	0	0	0	0	0	0	0	0	0	0	0	0	0	0	0
1113	0	0	0	0	0	0	0	0	0.0750507	0	0	0	0	0	0	0	0	0	0	0	0	0	0	0	0	0	0	0	0	0	0	0	0	0	0	0	0	0.0466531	0	0	0	0	0.121704	0	0	0	0	0	0
747	0	0	0	0	0	0	0	0	0	0	0	0	0	0	0	0	0	0.0709939	0	0	0	0	0	0	0	0	0	0	0	0	0	0	0	0	0	0	0	0	0	0	0	0	0	0	0	0	0	0	0
741	0	0	0	0	0	0	0	0	0	0	0	0	0	0	0	0	0	0	0	0	0	0	0	0	0	0	0	0	0	0	0	0	0	0	0	0	0	0	0	0	0	0	0	0	0	0	0	0	0
805	0	0	0	0.0344828	0	0	0	0	0	0	0	0	0	0	0.0567951	0	0	0	0	0	0	0	0	0	0	0	0	0	0	0	0	0	0	0	0.0446247	0	0	0	0	0	0	0	0	0	0	0	0	0	0
1369	0	0	0	0	0	0	0	0.125761	0	0	0	0	0	0.0689655	0	0	0	0	0	0	0	0	0	0	0	0	0	0	0	0	0	0	0	0	0	0	0	0	0	0	0	0	0	0	0	0	0	0	0
519	0	0	0	0	0	0	0	0	0	0	0	0	0	0	0	0	0	0	0	0	0	0	0	0	0	0	0	0	0	0	0	0	0	0	0	0	0	0	0	0	0	0	0	0	0	0	0	0	0
1515	0	0	0	0	0	0.237323	0	0	0	0	0	0	0	0	0	0	0	0	0	0	0	0	0	0	0	0	0	0	0	0	0	0	0	0	0	0	0	0	0	0	0	0	0	0	0	0	0	0	0
1559	0	0	0	0	0.237323	0	0	0	0	0	0	0	0	0	0	0	0	0	0	0	0	0	0	0	0	0	0	0	0	0	0	0	0	0	0	0	0	0	0	0	0	0	0	0	0	0	0	0	0
1200	0	0	0	0	0	0	0	0	0	0	0	0	0	0	0	0	0	0	0	0	0	0	0	0	0	0	0	0	0	0	0	0	0	0.0547667	0	0	0	0	0	0	0	0	0	0	0	0	0	0	0
1042	0	0	0	0	0	0	0	0	0	0	0	0	0	0	0	0	0	0	0	0	0	0	0	0	0	0	0	0	0	0	0	0	0	0	0	0	0	0	0	0	0	0	0	0	0	0	0	0	0
665	0	0	0	0	0	0	0	0	0	0	0	0	0	0	0	0	0	0	0	0	0	0	0	0	0	0	0	0	0	0	0	0	0	0	0	0	0	0	0	0	0	0	0	0	0	0	0	0	0
856	0	0	0	0	0	0	0	0	0	0	0	0	0	0	0	0	0	0	0	0	0	0	0	0	0	0.0466531	0	0	0	0	0	0	0	0	0	0	0	0	0	0	0	0	0	0.0507099	0	0	0	0	0
1319	0	0	0.115619	0	0	0	0	0	0	0	0	0	0	0	0	0	0	0	0	0	0	0	0	0	0	0	0	0	0	0	0	0	0	0	0	0	0	0	0	0	0	0	0	0	0	0	0	0	0
913	0	0	0	0	0	0	0	0	0	0	0	0	0	0	0	0	0	0	0	0	0	0	0	0	0	0	0	0	0	0	0.137931	0	0	0	0	0	0.0669371	0	0	0	0	0	0	0	0	0	0	0	0
1234	0	0	0	0	0	0	0	0	0	0	0	0	0	0	0	0	0	0	0	0	0	0	0	0	0	0	0	0	0	0	0	0	0	0	0	0	0	0	0	0	0	0	0	0	0	0	0	0	0
298	0	0	0.0507099	0	0	0	0	0	0	0	0	0	0	0	0	0	0	0	0	0	0	0	0	0	0	0	0	0	0	0	0	0	0	0	0	0	0	0	0	0	0	0	0	0	0	0	0	0	0
1512	0	0	0	0	0	0	0	0	0	0	0	0	0	0	0	0	0	0	0	0	0.0588235	0	0	0	0	0	0	0	0	0	0	0	0	0	0	0	0	0	0	0	0	0	0	0	0	0	0	0	0
702	0	0	0	0	0	0	0	0	0	0	0	0	0	0	0	0	0	0	0	0	0	0.160243	0	0	0	0	0	0	0	0	0	0	0	0	0	0	0	0	0	0	0	0	0	0	0	0	0	0	0
943	0	0	0	0	0	0	0	0	0	0	0	0	0	0	0	0	0	0.125761	0	0	0.0466531	0	0	0	0	0	0	0	0	0	0	0	0	0	0	0	0	0	0	0	0	0	0	0	0	0	0	0	0
1300	0	0	0	0	0	0	0	0.0628803	0	0	0	0	0	0	0	0	0	0	0	0	0	0	0	0	0	0	0	0	0	0	0	0	0	0	0	0	0	0	0	0	0	0	0	0	0	0	0	0	0
1363	0	0	0	0	0	0	0	0	0	0	0	0	0	0	0	0	0	0	0	0	0.0527383	0	0	0	0	0	0	0	0	0	0	0	0	0	0	0	0	0	0	0	0	0	0	0	0	0	0	0	0
1142	0	0	0	0	0	0	0	0	0	0	0	0	0	0	0	0	0.0567951	0	0	0	0	0	0	0	0	0	0	0	0	0	0	0	0	0	0	0	0	0	0	0	0	0	0	0	0	0	0	0	0
750	0	0	0	0	0	0	0	0	0	0	0	0	0	0	0	0	0	0	0	0	0	0	0	0	0	0	0	0	0	0	0	0	0	0	0	0.0608519	0	0	0	0	0	0	0	0	0	0	0	0	0
790	0	0	0	0.162272	0	0	0	0	0	0	0	0	0	0	0	0	0	0	0	0	0	0	0	0	0	0	0	0	0	0	0	0	0	0	0	0	0	0	0	0	0	0	0	0	0	0	0	0	0
1467	0	0	0	0	0	0	0	0	0	0	0	0	0	0	0	0	0	0	0	0	0.0628803	0	0	0	0	0.0547667	0	0	0	0	0	0	0	0	0	0	0	0	0	0	0	0	0	0	0	0	0	0	0
1215	0	0	0	0	0	0	0	0	0	0	0	0	0	0	0	0	0	0	0	0	0	0	0	0	0	0	0	0	0	0	0	0	0	0	0	0	0	0	0.127789	0	0.0507099	0	0	0	0	0	0	0	0
354	0	0	0	0	0	0	0	0	0	0	0	0	0	0	0	0	0	0	0	0	0	0	0	0	0	0	0	0	0	0	0	0	0	0	0	0	0	0	0	0	0	0	0.0486815	0	0	0	0	0	0.0283976
380	0	0.117647	0	0	0	0	0	0	0	0	0	0	0	0	0	0	0	0	0	0	0	0	0	0	0	0	0	0	0	0	0	0	0	0	0	0	0	0	0	0	0	0	0	0	0	0	0	0	0
1489	0	0	0	0	0	0	0	0	0	0	0	0	0	0.0892495	0	0	0	0.0628803	0	0	0	0	0	0	0	0	0	0	0	0	0	0	0	0	0	0	0	0	0	0	0	0	0	0	0	0	0	0	0
1423	0	0	0	0	0	0	0	0	0	0	0	0	0	0	0	0	0	0	0	0	0	0	0	0	0	0	0	0	0	0	0	0	0	0	0	0	0	0	0.223124	0	0	0	0	0	0	0	0	0	0
800	0	0	0	0.137931	0	0	0	0	0	0	0	0	0	0.040568	0	0	0	0	0	0	0	0	0	0	0	0	0	0	0	0	0	0	0	0	0	0	0	0	0	0	0	0	0	0	0	0	0	0	0
1293	0	0	0.0730223	0	0	0	0	0	0	0	0	0	0	0	0	0	0	0	0	0	0	0	0	0	0	0	0	0	0	0.0365112	0	0	0	0	0	0	0	0	0	0	0	0	0	0	0	0	0	0	0
627	0	0	0.0527383	0	0	0	0	0	0	0	0	0	0	0	0	0	0	0	0	0	0	0.0385396	0	0	0	0	0	0	0	0	0	0	0	0	0	0	0	0	0	0	0	0	0	0	0	0	0	0	0
662	0	0	0	0	0	0	0	0	0	0	0	0	0	0	0	0	0	0	0	0	0	0	0	0	0	0	0	0	0	0	0	0	0	0	0	0	0	0	0	0	0	0	0	0.0527383	0	0	0	0	0
1535	0	0	0	0	0	0	0	0	0	0	0	0	0	0	0	0	0	0	0	0	0.219067	0	0	0	0	0	0	0	0	0	0	0	0	0	0	0	0	0	0	0	0	0	0	0	0	0	0	0	0
1533	0	0	0	0	0	0	0	0	0	0	0	0	0	0.107505	0	0	0	0	0	0	0	0	0	0	0	0.109533	0	0	0	0	0	0	0	0	0	0	0	0	0	0	0	0	0	0	0	0	0	0	0
32	0	0	0	0	0	0	0	0	0	0	0.21501	0	0	0	0	0	0	0	0	0	0	0	0	0	0	0	0	0	0	0	0	0	0	0	0	0	0	0	0	0	0	0	0	0	0	0	0	0	0
897	0	0	0	0	0	0	0	0	0	0	0	0	0	0	0	0	0	0	0	0	0	0	0	0	0	0	0	0	0	0	0	0	0	0	0	0	0	0	0	0	0	0	0	0	0	0	0	0	0
1452	0	0	0	0	0	0	0	0.154158	0	0	0	0	0	0	0	0	0	0	0	0	0	0	0	0	0	0	0.0263692	0	0	0	0	0	0	0	0	0	0	0	0	0	0	0	0	0	0	0	0	0	0
900	0.0527383	0	0	0	0	0	0	0	0	0	0	0	0	0	0	0	0	0	0	0	0	0	0	0	0	0	0	0	0	0	0	0	0	0	0	0	0	0	0	0	0	0	0	0	0	0	0	0	0
1318	0	0	0.139959	0	0	0	0	0	0	0	0	0	0	0	0	0	0	0	0	0	0.0730223	0	0	0	0	0	0	0	0	0	0	0	0	0	0	0	0	0	0	0	0	0	0	0	0	0	0	0	0
1510	0	0	0	0	0	0	0	0	0	0	0	0	0	0	0	0	0	0	0	0	0	0	0	0	0	0	0	0	0	0	0	0	0	0	0	0	0	0	0	0	0	0	0	0	0	0	0	0	0
1417	0	0	0	0	0	0	0	0	0	0	0	0	0	0	0	0	0	0	0	0	0	0	0	0	0	0	0	0	0	0	0	0	0	0	0	0	0	0	0	0	0	0	0	0	0	0.0466531	0	0	0
982	0	0	0.0507099	0	0	0	0	0	0	0	0	0	0	0	0	0	0	0.0466531	0	0	0	0	0	0	0	0	0	0	0	0	0	0	0	0	0	0	0	0	0	0	0	0	0	0	0	0	0	0	0
518	0	0	0	0	0	0	0	0.131846	0	0	0	0	0.0344828	0	0	0	0	0	0	0	0	0	0	0	0	0	0	0	0	0	0	0	0	0	0	0	0	0	0	0	0	0	0	0	0	0	0	0	0
1143	0	0	0	0	0	0	0	0	0	0	0	0	0	0	0	0	0.0608519	0	0	0	0	0	0	0	0	0	0	0	0	0	0	0	0	0	0	0	0	0	0	0	0	0	0	0	0	0	0	0	0
389	0	0.0851927	0	0	0	0	0	0	0	0	0	0	0	0	0	0	0.0567951	0	0	0	0	0	0	0	0	0	0	0	0	0	0	0	0	0	0	0	0	0	0	0	0	0	0	0	0	0	0	0	0
1284	0	0	0	0	0	0	0	0	0	0	0	0	0.0588235	0	0	0	0	0	0	0	0	0	0	0	0	0	0	0	0	0	0	0	0	0	0	0	0	0	0	0	0	0	0	0	0	0	0	0	0
1571	0	0	0	0	0	0	0	0	0	0	0	0	0	0	0	0	0	0	0	0	0	0	0	0	0	0	0	0	0	0	0	0	0	0	0	0	0	0	0	0	0	0	0	0	0	0	0	0	0
1577	0	0	0	0	0	0	0	0	0	0	0	0	0	0	0	0	0	0	0	0	0	0	0	0	0	0	0	0	0	0	0	0	0	0	0	0	0	0	0	0	0	0	0	0	0	0	0	0	0
1202	0	0	0	0	0	0	0	0	0	0	0	0	0	0	0	0	0	0	0	0	0	0	0	0	0	0	0	0.0344828	0	0	0	0	0	0.0486815	0	0	0	0	0	0	0	0	0	0	0	0	0	0	0
60	0	0	0	0	0	0	0	0	0	0	0.0649087	0	0	0	0	0	0	0	0	0	0	0	0	0	0	0	0	0	0	0	0	0	0	0	0	0	0	0	0	0	0	0	0	0	0	0	0	0	0
1457	0	0	0	0	0	0	0	0.135903	0	0	0	0	0	0.0709939	0	0	0	0	0	0	0	0	0	0	0	0	0	0	0	0	0	0	0	0	0	0	0	0	0	0	0	0	0	0	0	0	0	0	0
680	0	0	0	0	0	0	0	0	0	0	0	0	0	0	0	0	0	0	0	0	0	0	0	0	0	0	0	0	0	0	0	0	0	0	0	0	0.0993915	0	0	0	0	0	0	0	0	0	0	0	0
793	0	0	0	0.0993915	0	0	0	0	0	0	0	0	0	0	0	0	0	0	0	0	0	0	0	0	0	0	0	0	0	0	0	0	0	0	0	0	0	0	0	0	0	0	0	0	0	0	0	0	0
1298	0	0	0	0	0	0	0	0	0	0.0324544	0	0	0	0	0	0	0	0	0	0	0	0	0	0	0	0	0	0	0	0	0	0	0	0	0	0	0	0	0	0	0	0	0	0	0	0	0	0	0
796	0	0	0	0.125761	0	0	0	0	0	0	0	0	0	0.0791075	0	0	0	0	0	0	0	0	0	0	0	0	0	0	0	0	0	0	0	0	0	0	0	0	0	0	0	0	0	0	0	0	0	0	0
1451	0	0	0	0	0	0	0	0.162272	0	0	0	0	0	0.040568	0	0	0	0	0	0	0	0	0	0	0	0	0	0	0	0	0	0	0	0	0	0	0	0	0	0	0	0	0	0	0	0	0	0	0
1006	0	0	0	0	0	0	0	0	0	0	0	0	0	0	0	0	0.107505	0	0	0	0	0	0	0	0	0	0	0	0	0	0	0	0	0	0	0	0	0	0	0	0	0	0	0	0	0	0	0	0
247	0	0	0	0	0	0	0	0.0425963	0	0	0	0	0	0	0	0	0	0	0	0	0	0	0	0	0	0	0	0	0	0	0	0	0	0	0	0	0	0	0	0	0	0	0	0	0	0	0	0	0
1325	0	0	0.0507099	0	0	0	0	0	0	0	0	0	0	0	0	0	0	0	0	0	0	0	0	0	0	0	0	0	0	0	0	0	0	0	0	0	0	0	0	0	0	0	0	0	0	0	0	0	0
798	0	0	0	0.0973631	0	0	0	0.0324544	0.0709939	0	0	0	0	0	0	0	0	0	0	0	0	0	0	0	0	0	0	0	0	0	0	0	0	0	0	0	0	0	0	0	0	0	0	0	0	0	0	0	0
1135	0	0	0	0	0	0	0	0	0	0	0	0	0	0	0	0	0.107505	0	0	0	0	0	0	0	0	0	0	0	0	0	0	0	0	0	0	0	0	0	0	0	0	0	0	0	0	0	0	0	0
966	0	0	0	0	0	0	0	0	0	0	0	0	0	0	0	0	0	0.135903	0	0	0	0	0	0	0	0	0	0	0	0	0	0	0	0	0	0	0	0	0	0	0	0	0	0	0	0	0	0	0
1109	0	0	0	0	0	0	0	0	0	0	0	0	0	0	0	0	0	0	0	0	0	0	0	0	0	0	0	0	0	0	0	0	0	0	0	0.0446247	0	0	0	0	0	0	0	0	0	0	0	0	0
301	0	0	0	0	0	0	0	0	0	0	0	0	0	0	0	0	0	0	0	0	0	0	0	0	0	0	0	0	0	0	0	0	0	0	0	0	0	0	0	0	0	0	0	0	0	0	0	0	0
642	0	0	0	0	0	0	0	0	0	0	0	0	0	0	0	0	0	0	0	0	0	0	0	0	0	0	0	0	0	0	0	0	0	0	0	0.0466531	0	0	0	0	0	0	0	0	0	0	0	0	0
613	0	0	0	0	0	0	0	0	0	0	0	0	0	0	0	0	0	0	0	0	0	0	0	0	0	0	0	0	0	0	0	0	0	0	0	0	0	0	0	0	0	0	0	0	0	0	0	0	0
1287	0	0	0	0	0	0	0	0	0	0	0	0	0	0	0	0	0	0	0	0	0	0	0	0	0	0	0	0	0	0	0	0	0	0	0	0	0	0	0	0	0	0	0	0	0	0	0	0	0
1160	0	0	0	0	0	0	0	0	0	0.0283976	0	0	0	0	0	0	0	0	0	0	0	0	0	0	0	0	0	0	0	0	0	0	0	0	0	0	0	0	0	0	0	0	0.0446247	0	0	0	0	0	0
1050	0	0	0	0	0	0	0	0	0	0	0	0	0	0	0	0	0	0	0	0	0.0608519	0	0	0	0	0.0588235	0	0	0	0	0	0.0365112	0	0	0	0	0	0	0	0	0	0	0	0	0	0	0	0	0
1336	0	0	0	0	0	0	0	0	0	0	0	0	0	0	0	0	0	0	0	0	0	0	0	0	0	0	0	0	0	0	0	0	0	0	0	0	0	0	0	0	0	0	0	0	0	0	0	0	0
392	0	0.0689655	0	0	0	0	0	0.0344828	0	0	0	0	0	0	0	0	0	0	0	0	0	0	0	0	0	0	0	0	0	0	0	0	0	0	0	0	0	0	0	0	0	0	0	0	0	0	0	0	0
868	0	0	0	0	0	0	0	0.0466531	0	0	0	0	0	0.103448	0	0	0	0	0	0	0	0	0	0	0	0	0	0	0	0	0	0	0	0	0	0	0	0	0	0	0	0	0	0	0	0	0	0	0
1114	0	0	0	0	0	0	0	0	0.129817	0	0	0	0	0	0	0	0	0	0	0	0	0	0	0	0	0	0	0	0	0	0	0	0	0	0	0	0	0	0.0649087	0	0	0	0	0	0	0	0	0	0
1000	0	0	0	0	0	0	0	0	0	0	0	0	0	0.030426	0	0	0	0	0	0	0	0	0	0	0	0	0	0	0	0	0	0	0	0	0	0	0	0	0	0.0608519	0	0	0	0	0	0	0	0	0
1486	0	0	0	0	0	0	0	0	0	0	0	0	0	0	0	0	0	0	0	0	0	0	0	0	0	0	0	0	0	0	0	0	0	0	0	0	0	0	0	0	0	0	0	0	0	0	0	0	0
1106	0	0	0	0	0	0	0	0	0.0588235	0.020284	0	0	0	0	0	0	0	0	0	0	0	0	0	0	0	0	0	0	0	0	0	0	0	0	0	0.0446247	0	0	0	0	0	0	0	0	0	0	0	0	0
1459	0	0	0	0	0	0	0	0.0872211	0	0	0	0	0	0.0263692	0	0	0	0	0	0	0	0	0	0	0	0	0	0	0	0	0	0	0	0	0	0	0	0	0	0	0	0	0	0	0	0	0	0	0
814	0	0	0	0.0669371	0	0	0	0	0	0	0	0	0	0	0	0	0	0	0	0	0	0	0	0	0	0	0	0	0	0	0	0	0	0	0	0	0	0	0.0649087	0	0	0	0	0	0	0	0	0	0
993	0	0	0	0	0	0	0	0	0	0	0	0	0	0	0	0	0	0	0	0	0	0	0	0	0	0	0	0	0	0	0	0	0	0	0	0	0	0.0385396	0	0	0	0	0	0	0	0	0	0	0
1236	0	0	0	0	0	0	0	0	0	0	0	0	0	0	0	0	0	0	0	0	0	0	0	0	0	0	0	0	0	0	0	0	0	0	0	0	0	0	0	0	0	0	0	0	0	0	0	0	0
925	0	0	0	0	0	0	0	0	0	0	0	0	0	0	0.0365112	0	0	0	0	0	0	0	0	0	0	0	0	0	0	0	0.040568	0	0	0	0	0	0	0	0	0	0	0	0	0	0	0	0	0	0
1465	0	0	0	0	0	0	0	0.0344828	0	0	0	0	0	0.107505	0	0	0	0	0	0	0	0	0	0	0	0.0486815	0	0	0	0	0	0	0	0	0	0	0	0	0	0	0	0	0	0	0	0	0	0	0
228	0	0	0	0	0	0	0	0	0	0	0	0	0	0.0547667	0	0	0	0	0	0	0	0	0	0	0	0	0	0	0	0	0	0	0	0	0	0	0	0.0649087	0	0	0	0	0	0	0	0	0	0	0
262	0	0.0689655	0.0547667	0	0	0	0	0	0	0	0	0	0	0	0	0	0	0	0	0	0	0	0	0	0	0	0	0	0	0	0	0	0	0	0	0	0	0	0	0	0	0	0	0	0	0	0	0	0
730	0	0	0	0	0	0	0	0	0	0	0	0	0	0	0	0	0	0	0	0	0	0.0385396	0	0	0	0	0	0	0	0	0	0	0	0	0	0	0	0	0	0	0	0	0	0	0	0	0	0	0
923	0	0	0	0	0	0	0	0	0	0	0	0	0	0	0	0	0	0	0	0	0	0	0	0	0	0	0	0	0	0	0.040568	0	0	0	0	0	0	0	0	0	0	0	0	0.0527383	0	0	0	0	0
1187	0	0	0	0	0	0	0	0.133874	0	0	0	0	0	0	0	0	0	0	0	0	0	0	0	0	0	0	0	0	0	0	0	0	0	0	0	0	0	0	0	0	0	0	0	0	0	0	0	0	0
1240	0	0	0	0	0	0	0	0	0	0	0	0	0	0	0	0	0	0	0	0	0	0	0	0	0	0	0	0	0	0	0	0	0	0	0	0	0	0	0	0	0	0	0	0	0	0	0	0	0
1225	0	0	0	0	0	0	0	0	0	0	0	0	0	0	0	0	0	0	0	0	0	0	0	0	0	0	0	0	0	0	0	0	0	0	0	0	0	0	0	0	0	0	0	0	0	0	0	0	0
719	0	0	0	0	0	0.0385396	0	0	0	0	0	0	0	0	0	0	0	0	0	0	0	0.0466531	0	0	0	0	0	0	0	0	0	0	0	0	0	0	0	0	0	0	0	0	0	0	0	0	0	0	0
951	0	0	0	0	0	0	0	0	0	0	0	0	0	0	0	0	0	0	0	0	0	0	0	0	0	0	0	0	0	0	0	0	0	0	0	0.0608519	0	0	0	0	0	0	0	0	0	0	0	0	0
851	0	0	0	0	0	0	0.0283976	0	0	0	0	0	0	0	0	0	0	0	0	0	0	0	0	0	0	0	0	0	0	0	0	0	0	0	0	0	0	0	0	0	0	0	0	0	0	0	0	0	0
1314	0	0	0.186613	0	0	0	0	0	0	0	0	0	0	0	0	0	0	0	0	0	0	0	0	0	0	0	0	0	0	0	0	0	0	0	0	0	0	0	0	0	0	0	0	0	0	0	0	0	0
1561	0	0	0	0	0	0	0	0	0	0	0	0.186613	0	0	0	0	0	0	0	0	0	0	0	0	0	0	0	0	0	0	0	0	0	0	0	0	0	0	0	0	0	0	0	0	0	0	0	0	0
265	0	0	0	0	0	0	0	0	0	0	0	0	0	0	0	0	0	0	0	0	0	0	0	0	0	0	0	0	0	0	0	0	0	0	0	0	0	0	0	0	0	0	0	0	0	0	0	0	0
260	0	0	0	0	0	0	0	0	0	0	0	0	0	0	0	0	0	0	0	0	0	0	0	0	0	0	0	0	0	0	0	0	0	0	0	0.0689655	0	0	0	0	0	0	0	0	0	0	0	0	0
523	0	0	0	0	0	0	0	0	0	0	0	0	0	0	0	0	0	0	0	0	0	0	0	0	0	0	0	0	0	0	0	0	0	0	0	0	0	0	0	0	0	0	0	0	0	0	0	0	0
1077	0	0	0	0	0	0	0	0	0	0	0	0	0	0	0	0	0	0	0	0	0	0	0	0	0	0	0	0	0	0	0	0	0	0	0	0	0	0	0	0.0608519	0	0	0	0	0	0	0	0	0
333	0	0	0	0	0	0	0	0	0	0	0	0	0	0	0	0	0	0	0	0	0	0	0	0	0	0	0	0	0	0	0	0	0	0	0	0	0	0	0	0	0	0	0	0	0	0	0	0	0.139959
1072	0	0	0	0	0	0	0	0	0	0	0	0	0	0	0	0	0	0	0	0	0	0	0	0	0	0.0486815	0	0	0	0	0	0	0	0	0	0	0	0	0	0.135903	0	0	0	0	0	0	0	0	0
654	0	0	0	0	0	0	0	0	0	0	0	0	0	0	0	0	0	0	0	0	0	0	0	0	0	0	0	0	0	0	0	0	0	0	0	0	0	0	0.0628803	0	0	0	0	0	0	0	0	0	0
751	0	0	0	0	0	0	0	0	0	0	0	0	0	0.0446247	0	0	0	0	0	0	0	0	0	0	0	0	0	0	0	0	0	0	0	0	0	0	0	0	0	0	0	0	0	0	0	0	0	0	0
816	0	0	0	0.0527383	0	0	0	0	0	0	0	0	0	0	0	0	0	0	0	0.0689655	0	0	0	0	0	0	0	0	0	0	0	0	0	0	0	0	0	0.0628803	0	0	0	0	0	0	0	0	0	0	0
266	0	0	0	0	0	0	0	0	0	0	0	0	0	0	0	0	0	0	0	0	0	0	0	0	0	0	0	0	0	0	0	0	0	0	0	0	0	0	0	0	0	0	0.0547667	0.0628803	0	0	0	0	0
492	0	0	0	0	0	0	0	0	0	0	0	0	0	0	0	0	0	0.0547667	0	0	0	0	0	0	0	0	0	0	0	0	0	0	0	0	0	0	0	0	0	0	0	0	0	0	0	0	0	0	0
755	0	0	0	0	0	0	0	0	0	0	0	0	0	0	0	0	0	0	0	0	0	0	0	0	0	0	0	0	0	0	0	0	0	0	0	0	0	0	0	0	0	0	0	0	0	0	0	0	0
967	0	0	0	0	0	0	0	0	0	0	0	0	0	0	0	0	0.0669371	0	0	0	0	0	0	0	0	0	0	0	0	0	0	0	0	0	0	0	0	0	0	0	0	0	0	0	0	0	0	0	0
1343	0	0	0	0	0	0	0	0	0	0	0	0	0	0	0	0	0	0	0	0	0	0	0	0	0	0	0	0	0	0	0	0	0	0	0	0	0	0	0	0	0	0	0	0	0	0	0	0	0
632	0	0	0	0	0	0	0	0	0	0	0	0	0	0	0	0	0	0	0	0	0	0	0	0	0	0	0	0	0	0	0	0	0	0	0	0.0608519	0	0	0	0	0	0	0	0	0	0	0	0	0
1007	0	0	0	0	0	0	0	0	0	0	0	0	0	0	0	0	0	0	0	0	0	0	0	0	0	0	0	0	0	0	0	0	0	0	0	0	0	0	0	0	0	0	0	0	0	0	0	0	0
1235	0	0	0	0	0	0	0	0	0	0	0	0	0	0	0	0	0	0	0	0	0	0	0	0	0	0	0	0	0	0	0	0	0	0	0	0	0	0	0	0	0	0	0	0	0	0	0	0	0
570	0	0	0	0	0	0	0	0	0	0	0	0	0	0	0	0	0	0	0	0	0	0	0	0	0	0	0	0	0	0	0	0	0	0	0	0	0	0	0	0	0	0	0	0	0	0	0.180527	0	0
817	0	0	0	0.0507099	0	0	0	0	0	0	0	0	0	0	0	0	0	0	0	0	0	0	0	0	0	0	0	0	0	0	0	0	0	0	0	0	0	0	0	0	0	0	0	0	0	0	0	0	0
1164	0	0	0	0	0	0	0	0	0	0	0	0	0	0	0.127789	0	0	0	0	0	0	0	0	0	0	0	0	0	0	0	0	0	0	0	0	0	0	0	0	0	0	0	0	0	0	0	0	0	0
305	0	0	0	0	0	0	0	0	0	0	0	0	0	0	0	0	0	0	0	0	0	0	0	0	0	0	0	0	0	0	0	0	0	0	0	0	0	0	0	0	0	0	0	0.125761	0	0	0	0	0
862	0	0	0.0669371	0	0	0	0	0	0	0.0141988	0	0	0	0	0	0	0	0	0	0	0	0	0	0	0	0	0	0	0	0	0	0	0	0	0	0	0	0	0	0	0	0	0	0	0	0	0	0	0
924	0	0	0	0	0	0	0	0	0	0	0	0	0	0	0	0	0	0.0507099	0	0	0	0	0	0	0	0	0	0	0	0	0.0527383	0	0	0	0	0	0	0	0	0	0	0	0	0	0	0	0	0	0
1269	0	0	0	0	0	0	0	0	0	0	0	0	0	0.119675	0	0	0	0	0	0	0	0	0	0	0	0	0	0	0	0	0	0	0	0	0	0	0	0	0	0	0	0	0	0.0608519	0	0	0	0	0
510	0	0	0	0	0	0	0	0	0	0	0	0	0	0	0	0	0	0	0	0	0	0	0	0	0	0	0	0	0	0	0	0	0	0	0	0	0	0	0	0	0	0	0.0446247	0	0	0	0	0	0
1330	0	0	0.0588235	0	0	0	0	0	0	0	0	0	0	0	0	0	0	0	0	0	0	0	0	0	0	0	0	0	0	0	0	0	0	0	0	0	0	0	0	0	0	0	0	0	0	0	0	0	0
952	0	0	0	0	0	0	0	0	0	0	0	0	0	0	0	0	0	0	0	0	0.0628803	0	0	0	0	0	0	0	0	0	0	0	0	0	0	0	0	0	0	0	0	0	0	0	0	0	0	0	0
153	0	0	0	0	0	0	0	0	0.0649087	0	0	0	0	0	0	0	0	0	0	0	0	0	0	0	0	0	0	0	0	0	0	0	0	0	0	0	0	0	0	0	0	0	0	0	0	0	0	0	0
1059	0	0	0	0	0	0	0	0	0	0	0	0	0	0	0	0	0	0	0	0	0	0	0	0	0	0	0	0	0	0	0	0	0	0	0	0	0	0	0	0	0	0	0	0	0	0	0	0	0
1149	0	0	0	0	0	0	0	0	0	0	0	0	0	0	0	0	0	0	0	0	0	0	0	0	0	0	0	0	0	0	0	0	0	0.0608519	0	0	0	0	0	0	0	0	0	0	0	0	0	0	0
497	0	0	0	0	0	0	0	0	0	0	0	0	0	0	0	0	0	0	0	0	0	0	0	0	0	0.0689655	0	0	0	0	0	0	0	0	0	0	0	0	0	0	0	0	0	0	0	0	0	0	0
910	0	0	0	0	0	0	0	0	0	0	0	0.0425963	0	0	0	0	0	0	0	0	0	0	0	0	0	0	0	0	0	0	0	0	0	0	0	0	0	0	0	0	0.0608519	0	0	0	0	0	0	0	0
1554	0	0	0	0	0	0	0	0	0	0	0	0	0	0	0	0	0	0.176471	0	0	0	0	0	0	0	0	0	0	0	0	0	0	0	0	0	0	0	0	0	0	0	0	0	0	0	0	0	0	0
513	0	0	0	0	0	0	0	0	0	0	0	0	0	0	0	0	0	0	0	0	0	0	0	0	0	0	0	0	0	0.0283976	0	0	0	0	0	0	0	0	0	0	0	0	0	0	0	0	0	0	0
1386	0	0	0	0	0	0	0	0	0	0	0	0	0	0	0	0	0	0	0	0	0	0	0	0	0	0	0	0	0	0	0	0	0	0	0	0	0	0	0	0	0	0	0	0	0	0	0	0	0
799	0	0	0	0.123732	0	0	0	0	0	0	0	0	0	0	0	0	0	0	0	0	0	0	0	0	0	0	0	0	0	0	0	0	0	0	0	0	0	0	0	0	0	0	0	0	0	0	0	0	0
1425	0	0	0	0	0	0	0	0	0	0	0	0	0	0	0	0	0	0	0	0	0	0	0	0	0	0	0	0	0	0	0	0	0	0	0	0	0	0	0.0527383	0	0	0	0	0	0	0	0	0	0
501	0	0	0	0	0	0	0	0	0	0	0	0	0	0	0	0	0	0	0	0	0	0	0	0	0	0	0	0	0	0	0	0	0	0	0	0	0	0	0	0.135903	0	0	0	0	0	0	0	0	0
1167	0	0	0	0	0	0	0	0	0	0	0	0	0	0	0.0628803	0	0	0.109533	0	0	0	0	0	0	0	0	0	0	0	0	0	0	0	0	0	0	0	0	0	0	0	0	0	0	0	0	0	0	0
1392	0	0	0	0	0	0	0	0	0	0	0	0	0	0	0	0	0	0	0	0	0	0	0	0	0	0	0	0	0	0	0	0	0	0	0	0	0	0	0	0	0	0	0	0	0	0	0	0	0
1352	0	0	0	0	0	0	0	0	0	0	0	0	0	0	0	0	0	0	0	0	0	0	0	0	0	0	0	0	0	0	0	0	0	0	0	0	0	0	0	0	0	0	0	0	0	0	0	0	0
1023	0	0	0	0	0	0	0	0	0	0	0	0	0	0	0	0	0	0	0	0	0	0	0	0	0	0	0	0	0	0	0	0	0	0	0	0	0.111562	0	0	0	0	0	0	0	0	0	0	0	0
711	0	0	0	0	0	0	0	0	0	0	0	0	0	0	0	0	0	0	0	0	0	0.105477	0	0	0	0	0	0	0	0	0	0	0	0	0	0	0	0	0.0649087	0	0	0	0	0	0	0	0	0	0
538	0	0	0	0	0	0	0	0	0	0	0	0	0	0	0	0	0	0	0	0	0	0	0	0	0	0	0	0	0	0	0	0	0	0	0	0	0	0	0	0	0	0	0	0	0	0	0	0	0
784	0	0	0	0	0	0	0	0	0	0	0	0	0	0	0	0	0	0	0	0	0	0	0	0	0	0	0	0	0	0	0	0	0	0	0	0	0	0	0	0	0	0	0	0.0527383	0	0	0	0	0
1315	0	0	0.170385	0	0	0	0	0	0	0	0	0	0	0	0	0	0	0	0	0	0	0	0	0	0	0	0	0	0	0	0	0	0	0	0	0	0	0	0	0	0	0	0	0	0	0	0	0	0
1273	0	0	0	0	0	0	0	0	0	0	0	0	0	0	0	0	0	0	0	0	0	0	0	0	0	0	0	0	0	0	0	0	0	0	0	0	0	0	0.135903	0	0	0	0	0.0324544	0	0	0	0	0
1289	0	0	0	0	0	0	0	0	0	0	0	0	0	0	0	0	0	0.0709939	0	0	0	0	0	0	0	0	0	0	0	0	0	0	0	0	0	0	0	0	0	0	0	0	0	0	0	0	0	0	0
1371	0	0	0	0	0	0	0	0	0	0	0	0	0	0	0	0	0	0	0	0	0	0	0	0	0	0	0	0	0	0	0	0	0	0	0	0	0	0	0	0	0	0	0	0	0	0	0	0	0
595	0	0	0	0	0	0	0	0	0	0	0	0	0	0	0	0	0	0	0	0	0	0	0	0	0	0	0	0.0425963	0	0	0	0	0	0	0	0	0	0	0	0	0	0	0	0	0	0	0	0	0
1340	0	0	0	0	0	0	0	0	0	0	0	0	0	0	0	0	0	0	0	0	0	0	0	0	0	0	0	0	0	0	0	0	0	0	0	0	0	0	0	0	0	0	0	0	0	0	0	0	0
1546	0	0	0	0	0	0	0	0	0	0	0	0	0	0	0	0	0	0	0	0	0	0	0	0	0	0	0	0	0	0	0	0	0	0	0	0	0	0.168357	0	0	0	0	0	0	0	0	0	0	0
1562	0	0	0	0	0	0	0	0	0	0	0	0.166329	0	0	0	0	0	0	0	0	0	0	0	0	0	0	0	0	0	0	0	0	0	0	0	0	0	0	0	0	0	0	0	0	0	0	0	0	0
1354	0	0	0	0	0	0	0	0	0	0	0	0	0	0	0	0	0	0	0	0	0	0	0	0	0	0	0	0	0	0	0	0	0	0	0.0527383	0	0	0	0	0	0	0	0	0	0	0	0	0	0
1541	0	0	0	0	0	0	0	0	0	0	0	0	0	0	0	0	0	0	0	0	0	0	0	0	0	0	0.0547667	0	0	0	0	0	0	0	0.0547667	0	0	0	0	0	0	0	0	0	0	0	0	0	0
390	0	0.0649087	0	0	0	0	0	0	0	0	0	0	0	0.0466531	0	0	0	0	0	0	0	0	0	0	0	0	0	0	0	0	0	0	0	0	0	0	0	0	0	0	0	0	0	0	0	0	0	0	0
63	0	0	0	0	0	0.0669371	0	0	0	0	0.0507099	0	0	0	0	0	0	0	0	0	0	0	0	0	0	0	0	0	0	0	0	0	0	0	0	0	0	0	0	0	0	0.0486815	0	0	0	0	0	0	0
1434	0	0	0	0	0	0	0	0	0	0	0	0	0	0	0	0	0	0	0	0	0	0	0	0	0	0	0	0	0	0	0	0	0	0	0	0	0	0	0	0	0	0	0	0	0	0	0	0	0
62	0	0	0.0689655	0	0	0	0	0	0	0	0.0689655	0	0	0	0	0	0	0	0	0	0	0	0	0	0	0	0	0	0	0	0	0	0	0	0	0	0	0	0	0	0	0	0	0	0	0	0	0	0
675	0	0	0	0	0	0	0	0	0	0	0	0	0	0	0.123732	0	0	0	0	0	0	0	0	0	0	0	0	0	0	0	0	0	0	0	0	0	0	0	0	0	0	0	0	0	0	0	0	0	0
524	0	0	0	0	0	0	0	0	0	0	0	0	0	0	0	0	0	0	0	0	0	0	0	0	0	0	0	0	0	0	0	0	0	0	0	0	0	0	0	0	0	0	0	0	0	0	0	0	0
320	0	0	0	0	0	0	0	0	0	0	0	0	0	0	0	0.0182556	0	0	0	0	0	0	0	0	0	0	0	0	0	0	0	0	0	0	0	0	0	0	0	0	0	0	0	0	0	0	0	0	0.030426
1351	0	0	0	0	0	0	0	0	0	0	0	0	0	0.0344828	0	0	0	0	0	0	0	0	0	0	0	0	0	0	0	0	0	0	0	0	0	0	0	0	0	0	0	0	0	0	0	0	0	0	0
140	0	0	0	0	0	0	0	0	0	0	0	0	0	0	0	0	0	0	0	0	0	0	0	0	0	0	0	0	0	0	0	0	0	0	0	0	0	0	0	0	0	0	0	0	0	0	0	0	0
1526	0	0	0	0	0.0649087	0	0	0	0	0	0	0	0	0	0	0	0	0	0	0	0	0	0	0	0	0	0	0	0	0	0	0	0	0	0	0	0	0	0	0	0	0	0	0	0	0	0	0	0
1564	0	0	0	0	0	0	0	0	0	0	0	0	0	0	0	0	0	0	0	0	0	0	0	0	0	0	0	0	0	0	0	0	0	0	0	0	0	0	0	0	0	0	0	0	0	0	0	0	0
38	0	0	0	0	0	0	0	0	0	0	0.109533	0	0	0	0	0	0	0	0	0	0	0.0507099	0	0	0	0	0	0	0	0	0	0	0	0	0	0	0	0	0	0	0	0	0	0	0	0	0	0	0
837	0	0	0	0	0	0	0	0	0	0	0	0	0	0	0	0	0	0	0	0	0	0	0	0	0	0	0	0	0	0	0	0	0	0	0	0	0	0	0	0	0	0	0	0	0	0	0	0	0
1062	0	0	0	0	0	0	0	0	0	0	0	0	0	0	0	0	0	0	0	0	0.0730223	0	0	0	0	0	0	0	0	0	0	0	0	0	0.0446247	0	0	0	0	0	0	0	0	0	0	0	0	0	0
847	0	0	0	0	0	0	0	0	0	0	0	0	0	0	0	0	0	0	0	0	0	0	0	0	0	0	0	0	0	0	0	0	0	0	0	0	0	0	0	0.0628803	0	0	0	0	0	0	0	0	0
1433	0	0	0	0	0	0	0	0	0	0	0	0	0	0.040568	0	0	0	0	0	0	0	0	0	0	0	0	0	0	0	0	0	0	0	0	0	0	0	0	0	0	0	0	0	0	0	0	0	0	0
995	0	0	0	0	0	0	0	0	0	0	0	0	0	0	0	0	0.111562	0	0	0	0	0	0	0	0	0	0	0	0	0	0	0	0	0	0	0	0	0	0	0	0	0	0	0	0	0	0	0	0
1033	0	0	0	0	0	0	0	0	0	0	0	0	0	0	0	0	0	0	0	0	0	0	0	0	0	0	0	0	0	0	0	0	0	0	0	0	0.0425963	0	0	0	0	0	0	0	0	0	0	0	0
1197	0	0	0	0	0	0	0	0	0	0	0	0	0	0	0	0	0	0	0	0	0	0	0	0	0	0	0	0	0	0	0	0	0	0.0324544	0	0	0	0	0	0	0	0	0	0	0	0	0	0	0
1222	0	0	0	0	0	0	0	0	0	0	0	0	0	0	0	0	0	0	0	0	0	0	0	0	0	0	0	0	0	0	0	0	0	0	0	0	0	0	0	0	0	0	0	0	0	0	0	0	0
883	0	0	0	0	0	0	0	0	0	0	0	0	0	0	0	0	0	0	0	0	0	0	0.0385396	0	0	0	0	0	0	0	0	0	0	0	0	0	0	0	0	0	0.119675	0	0	0	0	0	0	0	0
1456	0	0	0	0	0	0	0	0.117647	0	0	0	0	0	0.040568	0	0	0	0	0	0	0	0	0	0	0	0	0	0	0	0	0	0	0	0	0	0	0	0	0	0	0	0	0	0	0	0	0	0	0
1549	0	0	0	0	0	0	0	0	0	0	0	0	0	0	0	0	0	0.117647	0	0	0	0	0	0	0	0	0	0	0	0	0	0	0	0	0	0	0	0	0	0	0	0	0	0	0	0	0	0	0
1101	0	0	0	0	0	0	0	0	0	0	0	0	0	0	0	0	0	0	0	0	0	0	0	0	0	0	0	0	0	0	0	0	0	0	0	0.11359	0	0	0	0	0	0	0	0	0	0	0	0	0
1237	0	0	0	0	0	0	0	0	0	0	0	0	0	0	0	0	0	0	0	0	0	0	0	0	0	0	0	0	0	0	0	0	0	0	0	0	0	0	0	0	0	0	0	0	0	0	0	0	0
1519	0	0	0	0	0	0	0.156187	0	0	0	0	0	0	0	0	0	0	0	0	0	0	0	0	0	0	0	0	0	0	0	0	0	0	0	0	0	0	0	0	0	0	0	0	0	0	0	0	0	0
791	0	0	0	0.156187	0	0	0	0	0	0	0	0	0	0	0	0	0	0	0	0	0	0	0	0	0	0	0	0	0	0	0	0	0	0	0	0	0	0	0	0	0	0	0	0	0	0	0	0	0
1244	0	0	0	0	0	0	0	0	0	0	0	0	0	0	0	0	0	0	0	0	0	0	0	0	0	0	0	0	0	0	0	0	0	0	0	0	0	0	0	0	0	0	0	0	0	0	0	0	0
489	0.0628803	0	0	0	0	0	0	0	0	0	0	0	0	0	0	0	0	0	0	0	0	0	0	0	0	0	0	0	0	0	0	0	0	0	0	0	0	0	0	0	0	0	0	0	0	0	0	0	0
729	0	0	0	0	0	0	0	0.040568	0	0	0	0	0	0.0344828	0	0	0	0	0	0	0	0.0385396	0	0	0	0	0	0	0	0	0	0	0	0	0	0	0	0	0	0	0	0	0	0	0	0	0	0	0
1012	0	0	0	0	0	0	0	0	0	0	0	0	0	0	0	0	0	0	0	0	0	0	0	0	0	0	0	0	0	0	0	0	0	0	0.0486815	0	0	0	0	0	0	0	0	0	0	0	0	0	0
1117	0	0	0	0	0	0	0	0	0.0567951	0	0	0	0	0	0	0	0	0	0	0	0	0	0	0	0	0	0	0	0	0	0	0	0	0	0	0	0	0	0	0	0	0	0	0	0	0	0	0	0
1328	0	0	0.0547667	0	0	0	0	0	0	0	0	0	0	0	0	0	0	0	0	0	0	0	0	0	0	0	0	0	0	0	0	0	0	0	0	0	0	0	0.0993915	0	0	0	0	0	0	0	0	0	0
154	0.0649087	0	0	0	0	0	0	0	0	0	0	0	0	0	0	0	0	0	0	0	0	0	0	0	0	0	0	0	0	0	0	0	0	0	0	0	0	0	0	0	0	0	0	0	0	0	0	0	0
174	0	0	0	0	0	0	0	0	0	0	0	0	0	0	0	0	0	0	0	0	0	0	0	0	0	0	0	0	0	0	0	0	0	0	0	0	0	0	0	0	0	0	0	0	0	0	0	0	0
940	0	0	0	0	0	0	0	0	0	0	0	0	0	0	0	0	0	0	0	0	0	0	0	0	0	0	0	0	0	0	0	0	0	0	0	0	0	0	0	0	0	0	0	0	0	0	0	0	0
769	0	0	0	0	0	0	0	0	0	0	0	0	0	0.0649087	0	0	0	0	0	0	0	0	0	0	0	0	0	0	0	0	0	0	0	0	0	0	0	0	0	0	0	0	0	0	0	0	0	0	0
1480	0	0	0	0	0	0	0	0	0	0	0	0	0	0	0	0	0	0	0	0	0.0527383	0	0	0	0	0	0	0	0	0	0	0	0	0	0	0	0	0	0	0	0	0	0	0	0	0	0	0	0
1523	0	0	0	0	0	0	0	0	0	0	0	0	0	0	0	0	0	0	0	0	0	0	0	0	0	0	0	0	0	0	0	0	0	0	0	0	0	0	0	0	0	0	0	0	0	0	0	0	0
836	0	0	0	0	0	0	0	0	0	0	0	0	0	0	0	0	0	0	0	0	0	0	0	0	0	0	0	0	0	0	0	0	0	0	0	0	0	0	0	0	0	0	0	0	0	0	0	0	0
985	0	0	0	0	0	0	0	0	0	0	0	0	0	0	0	0	0	0	0	0	0	0	0	0	0	0	0	0	0	0.040568	0	0	0	0	0	0	0	0	0	0	0	0	0	0	0	0	0	0	0
759	0	0	0	0	0	0	0	0	0	0	0	0	0	0	0	0	0	0	0	0	0	0	0	0.0527383	0	0	0	0	0	0	0	0	0	0	0	0	0	0	0	0	0	0	0	0	0	0	0	0	0
1516	0	0	0	0	0	0.150101	0	0	0	0	0	0	0	0	0	0	0	0	0	0	0	0	0	0	0	0	0	0	0	0	0	0	0	0	0	0	0	0	0	0	0	0	0	0	0	0	0	0	0
1517	0	0	0	0	0	0.150101	0	0	0	0	0	0	0	0	0	0	0	0	0	0	0	0	0	0	0	0	0	0	0	0	0	0	0	0	0	0	0	0	0	0	0	0	0	0	0	0	0	0	0
998	0	0	0	0	0	0	0	0	0	0	0	0	0	0	0	0	0	0	0	0	0	0	0	0	0	0	0	0	0	0	0	0	0	0	0	0	0	0	0	0	0	0	0	0	0	0	0	0	0
1119	0	0	0	0	0	0	0	0	0.0628803	0	0	0	0	0	0	0	0	0	0	0	0	0	0	0	0	0	0	0	0	0	0	0.0365112	0	0	0	0	0	0	0	0	0	0	0	0	0	0	0	0	0
180	0	0	0	0	0	0	0	0	0	0.0223124	0	0	0	0	0	0	0	0	0	0	0	0	0	0	0	0	0	0	0	0	0	0	0	0.0466531	0	0	0	0	0	0	0	0	0	0	0	0	0	0	0
532	0	0	0	0	0	0	0	0	0	0	0	0	0	0	0	0	0	0	0	0	0	0	0	0	0	0	0	0	0	0	0	0	0	0	0	0	0	0	0	0.0507099	0	0	0	0	0	0	0	0	0
823	0	0	0	0.0324544	0	0	0	0	0	0	0	0	0	0.0486815	0	0	0	0	0	0	0	0	0	0	0	0	0	0	0	0	0	0	0	0	0	0	0	0	0	0.0669371	0	0	0	0	0	0	0	0	0
1303	0	0	0	0	0	0	0	0	0	0	0	0	0	0	0	0	0	0	0	0	0	0	0	0	0	0	0	0	0	0	0	0	0	0	0	0	0	0	0	0	0	0	0	0	0	0	0	0	0
1563	0	0	0	0	0	0	0	0	0	0	0	0.148073	0	0	0	0	0	0	0	0	0	0	0	0	0	0	0	0	0	0	0	0	0	0	0	0	0	0	0	0	0	0	0	0	0	0	0	0	0
1147	0	0	0	0	0	0	0	0	0	0	0	0	0	0	0	0	0	0.0567951	0	0	0	0	0	0	0	0	0	0	0	0	0	0	0	0	0	0	0	0	0	0	0	0	0	0	0	0	0	0	0
1277	0	0	0	0	0	0	0	0	0	0.0263692	0	0.0588235	0	0	0	0	0	0	0.0608519	0	0	0	0	0	0	0	0	0	0	0	0	0	0	0	0	0	0	0	0	0	0	0	0	0	0	0	0	0	0
659	0	0	0	0	0	0	0.0263692	0	0	0	0	0	0	0	0	0	0	0	0	0	0	0	0	0	0	0	0	0	0	0	0	0	0	0	0	0	0	0	0	0	0	0	0	0	0	0	0	0	0
540	0	0	0	0	0	0	0	0	0	0	0	0	0	0	0	0	0	0	0	0	0	0	0	0	0	0	0	0	0	0	0	0	0	0	0	0	0	0	0	0	0	0	0	0	0	0.0324544	0	0	0
1294	0	0	0	0	0	0	0	0	0	0	0	0	0	0	0	0	0	0	0	0	0	0	0	0	0	0	0	0	0	0	0	0	0	0	0	0	0	0	0	0	0	0	0	0	0	0	0	0	0
1525	0	0	0	0	0	0	0	0	0	0	0	0	0	0	0	0	0	0	0	0	0	0	0	0	0	0	0	0	0	0	0	0	0	0	0	0	0	0	0	0	0	0	0	0	0	0	0	0	0
1545	0	0	0	0	0	0	0	0	0	0	0	0	0	0.146045	0	0	0	0	0	0	0	0	0	0	0	0	0	0	0	0	0	0	0	0	0	0	0	0	0	0	0	0	0	0	0	0	0	0	0
1378	0	0	0	0	0	0	0	0	0	0	0	0	0	0	0	0	0	0	0	0	0	0	0	0	0	0	0	0	0	0	0	0	0.144016	0	0	0	0	0	0	0	0	0	0	0	0	0	0	0	0
1370	0	0	0	0	0	0	0	0	0	0	0	0	0	0.030426	0	0	0	0	0	0	0	0	0	0	0	0	0	0	0	0	0	0	0	0	0	0	0	0	0	0	0	0	0	0	0	0	0	0	0
577	0	0	0	0	0	0	0	0	0	0	0	0	0	0	0	0	0	0	0	0	0	0	0	0	0	0	0	0	0	0	0	0	0	0	0	0	0	0	0	0	0	0	0	0	0	0	0.139959	0	0
1066	0	0	0	0	0	0	0	0	0	0	0	0	0	0	0	0	0	0	0	0	0	0	0	0	0	0	0	0	0	0	0	0	0	0	0	0	0	0	0	0	0	0	0	0	0	0	0	0	0
1449	0	0	0	0	0	0	0	0	0	0	0	0	0	0	0	0	0	0	0	0	0	0	0	0	0	0	0	0	0.040568	0	0	0	0	0	0	0	0	0	0	0	0	0	0	0	0	0	0	0	0
1501	0	0	0	0	0	0	0	0	0	0	0	0	0.0243408	0	0	0	0	0	0	0	0	0	0	0	0	0	0.0425963	0	0	0	0	0	0	0	0	0	0	0	0	0	0	0	0	0	0	0	0	0	0
1453	0	0	0	0	0	0	0	0.135903	0	0	0	0	0	0	0	0	0	0	0	0	0	0	0	0	0	0	0	0	0	0	0	0	0	0	0	0	0	0	0	0	0	0	0	0	0	0	0	0	0
1223	0	0	0	0	0	0	0	0	0	0	0	0	0	0	0	0	0	0	0	0	0	0	0	0	0	0	0	0	0	0	0	0.0425963	0	0	0	0	0	0	0	0	0	0	0	0	0	0	0	0	0
775	0	0	0	0	0	0	0	0	0	0	0	0	0	0	0	0	0	0	0	0	0	0	0	0	0	0	0	0	0	0	0	0	0	0	0	0	0	0	0	0	0	0	0	0	0	0	0	0	0
857	0	0	0	0	0	0	0	0	0	0	0	0	0	0	0	0	0	0	0	0	0.0283976	0	0	0	0	0	0	0	0	0	0	0	0	0	0	0	0	0.0547667	0	0	0	0	0	0	0	0	0	0	0
1524	0	0	0	0	0	0	0	0	0	0	0	0	0	0	0	0	0	0	0	0	0	0	0	0	0	0	0	0	0	0	0	0	0	0	0	0	0	0	0	0	0	0	0	0	0	0	0	0	0
986	0	0	0	0	0	0	0	0	0	0	0	0	0	0	0	0	0	0	0	0	0	0	0	0	0	0	0	0	0	0	0	0	0	0	0	0	0	0	0	0	0	0	0	0	0	0	0	0	0
997	0	0	0	0	0	0	0	0	0	0	0	0	0	0	0	0	0	0	0	0	0	0	0	0	0	0	0	0	0	0	0	0	0	0	0	0	0	0.0547667	0	0	0	0	0	0	0	0	0	0	0
1530	0	0	0	0	0	0	0	0	0	0	0	0	0	0	0	0	0	0	0	0	0	0	0	0	0	0	0	0	0	0	0	0	0	0	0	0	0	0	0	0	0	0	0	0	0	0	0	0	0
1129	0	0	0	0	0	0	0	0	0.0507099	0	0	0	0	0	0	0	0	0	0	0	0	0	0	0	0	0.0425963	0	0	0	0	0	0	0	0	0	0	0	0	0	0	0	0	0	0	0	0	0	0	0
1461	0	0	0	0	0	0	0	0.0791075	0	0	0	0	0	0	0	0	0	0	0	0	0	0	0	0	0	0	0	0	0	0	0	0	0	0	0	0	0	0	0	0	0	0	0	0	0	0	0	0	0
1495	0	0	0	0	0	0	0	0	0	0	0	0	0	0	0	0	0	0.0446247	0	0	0	0	0	0	0	0	0	0	0	0	0	0	0	0	0	0	0	0	0	0	0	0	0	0	0	0	0	0	0
1401	0	0	0	0	0	0	0	0	0	0	0	0	0	0	0	0	0	0	0	0	0	0	0	0	0	0	0	0.0791075	0	0	0	0	0	0	0	0	0	0	0	0	0	0	0.0486815	0	0	0	0	0	0
1502	0	0	0	0	0	0	0	0	0	0	0	0	0.0365112	0	0	0	0	0	0	0	0	0	0	0	0	0	0	0	0	0	0	0	0	0	0.0912779	0	0	0	0	0	0	0	0	0	0	0	0	0	0
1353	0	0	0	0	0	0	0	0	0	0	0	0	0	0	0	0	0	0	0	0	0	0	0	0	0	0	0	0	0	0	0	0	0	0	0	0	0	0	0	0	0	0	0	0	0	0	0	0	0
1384	0	0	0	0	0	0	0	0.0466531	0	0	0	0	0	0	0	0	0	0	0	0	0	0	0	0	0	0	0	0	0	0	0	0.0466531	0.0283976	0	0	0	0	0	0	0	0	0	0	0	0	0	0	0	0
525	0	0	0	0	0	0	0	0	0	0	0	0	0	0.0486815	0	0	0	0	0	0	0	0	0	0	0	0	0	0	0	0	0	0	0	0	0	0	0	0	0	0	0	0	0	0	0	0	0	0	0
882	0	0	0	0	0	0	0	0	0	0	0	0	0	0	0	0	0	0	0	0	0	0	0.0385396	0	0	0	0	0	0	0	0	0	0	0	0	0	0	0.0243408	0	0	0	0	0	0	0	0	0	0	0
1539	0	0	0	0	0	0	0	0	0	0	0	0	0	0	0	0	0	0	0	0	0	0	0	0	0	0	0	0	0	0	0	0	0	0	0	0	0	0	0	0	0	0	0	0	0	0	0	0	0
1566	0	0	0	0	0	0	0	0	0	0	0	0	0	0	0	0	0	0	0	0	0	0	0	0	0	0	0	0	0	0	0	0	0	0	0	0	0	0	0	0	0	0	0	0	0	0	0	0	0
1060	0	0	0	0	0	0	0	0	0	0	0	0	0	0	0	0	0	0	0	0	0	0	0	0	0	0	0	0	0	0	0	0	0	0	0	0	0	0	0	0	0	0	0	0	0	0	0	0	0
1415	0	0	0	0	0	0	0	0	0	0	0	0	0	0	0	0	0	0	0	0	0	0	0	0	0	0	0	0	0	0	0	0	0	0	0	0	0	0	0	0	0	0	0	0	0	0	0	0	0
815	0	0	0	0.0344828	0	0	0	0	0	0	0	0	0	0	0	0	0	0	0	0.0486815	0	0	0	0	0	0	0	0	0	0	0	0	0	0	0	0	0	0	0	0	0	0	0	0	0	0	0	0	0
786	0	0	0	0	0	0	0	0	0	0	0	0	0	0	0	0	0	0	0	0	0	0	0	0	0	0	0	0	0	0	0	0	0	0	0	0	0	0	0	0	0	0	0	0	0	0	0	0	0
663	0	0	0	0	0	0	0	0	0	0	0	0	0	0	0	0	0	0	0	0	0	0	0	0	0	0	0	0	0	0	0	0.0344828	0	0	0	0	0	0	0	0	0	0	0	0	0	0	0	0	0
1092	0	0	0	0	0	0	0	0	0	0	0	0	0	0	0	0	0	0	0	0	0	0	0	0	0	0.0547667	0	0	0	0	0	0	0	0	0	0	0	0	0	0	0	0	0.0344828	0	0	0	0	0	0
688	0	0	0	0	0	0	0	0	0	0	0	0	0	0	0	0	0	0	0	0	0	0	0	0	0	0	0	0	0	0	0	0	0	0	0	0	0	0	0	0	0	0	0	0	0	0.040568	0	0	0
1454	0	0	0	0	0	0	0	0.115619	0	0	0	0	0	0	0	0	0	0	0	0	0	0	0	0	0	0	0	0	0	0	0	0	0	0	0	0	0	0	0	0	0	0	0	0	0	0	0	0	0
1292	0	0	0	0	0	0	0	0	0	0	0	0	0	0	0	0	0	0	0	0	0	0	0	0	0	0	0.0344828	0	0	0	0	0	0	0	0	0	0	0	0	0	0	0	0	0	0	0	0	0	0
304	0	0	0	0	0	0	0	0	0	0	0	0	0	0	0	0	0	0	0	0	0	0	0	0	0	0	0	0	0	0	0	0	0	0	0	0	0	0	0	0	0	0	0	0	0	0.0466531	0	0	0
477	0	0	0	0	0	0	0	0	0	0	0	0	0	0	0	0	0	0	0	0	0	0	0	0	0	0	0	0	0	0	0	0	0	0	0	0	0	0	0	0	0	0	0	0	0	0	0	0	0
1574	0	0	0	0	0	0	0	0	0	0	0	0	0	0	0	0	0	0	0	0	0	0	0	0	0	0	0	0	0	0.109533	0	0	0	0	0	0	0	0	0	0	0	0	0	0	0	0	0	0	0
972	0	0	0	0	0	0	0	0	0	0	0	0	0	0	0	0	0	0	0	0	0	0	0	0	0	0	0	0	0	0	0	0	0	0	0	0	0	0	0	0	0	0	0	0	0	0	0	0	0
1199	0	0	0	0	0	0	0	0	0	0.0344828	0	0	0	0	0	0	0	0	0	0	0	0	0	0	0.0344828	0	0	0	0	0	0	0	0	0.0385396	0	0	0	0	0	0	0	0	0	0	0	0	0	0	0
1404	0	0	0	0	0	0	0	0	0	0	0	0	0	0	0	0	0	0	0	0	0	0	0	0	0	0	0	0.0263692	0	0	0	0	0	0	0	0	0	0	0	0	0	0	0	0	0	0	0	0	0
1306	0	0	0	0	0	0	0	0	0	0	0	0	0	0	0	0	0	0	0	0	0	0	0	0	0	0	0	0.0243408	0	0.030426	0	0	0	0	0	0	0	0	0	0	0	0	0	0	0	0	0	0	0
1528	0	0	0	0	0	0	0	0	0	0	0	0	0	0	0	0	0	0	0	0	0	0	0	0	0.10142	0	0	0	0	0	0	0	0	0	0	0	0	0	0	0	0	0	0	0	0	0	0	0	0
527	0	0	0	0	0	0	0	0	0	0	0	0	0	0	0	0	0	0	0	0	0	0	0	0	0	0	0	0	0	0	0	0	0	0	0	0	0	0	0	0	0	0	0	0	0	0	0	0	0
1088	0	0	0	0	0	0	0	0	0	0	0	0	0	0	0	0	0	0	0	0	0	0	0	0	0	0	0	0	0	0	0	0	0	0	0	0	0	0	0	0	0	0	0	0	0	0	0	0	0
1381	0	0	0	0	0	0	0	0	0	0	0	0	0	0	0	0	0	0	0	0	0	0	0	0	0	0	0	0	0	0	0	0	0.0486815	0	0	0	0	0	0	0	0	0	0	0	0	0	0	0	0
1548	0	0	0	0	0	0	0	0	0	0	0	0	0	0	0	0	0	0	0	0	0	0	0	0	0	0	0.030426	0	0	0	0	0.0649087	0	0	0	0	0	0	0	0	0	0	0	0	0	0	0	0	0
360	0	0	0	0	0	0	0.0344828	0	0	0	0	0	0	0	0	0	0	0	0	0	0	0	0	0	0	0	0	0	0	0	0	0	0	0	0	0	0	0	0	0	0	0	0	0	0	0	0	0	0.0365112
1556	0	0	0	0	0	0	0	0	0	0	0	0	0	0	0	0	0	0	0	0	0	0	0	0	0	0	0.0892495	0	0	0	0	0	0	0	0	0	0	0	0	0	0	0	0	0	0	0	0	0	0
[truncated: 78 more columns]
